# Supplementary material for: Towards a component-based system model to improve the quality of highly configurable systems
Source: PeerJ Comput Sci. 2022 Mar 7;8:e912. doi: 10.7717/peerj-cs.912 (PMC9044257; doi:10.7717/peerj-cs.912)
Supplement: Supplemental Information 1 [file peerj-cs-08-912-s001.zip]

Archive with 30 entries (20 files):
- Component-Reuse-EJS-App-main/
- Component-Reuse-EJS-App-main/.gitignore
- Component-Reuse-EJS-App-main/Procfile
- Component-Reuse-EJS-App-main/app.js
- Component-Reuse-EJS-App-main/package-lock.json
- Component-Reuse-EJS-App-main/package.json
- Component-Reuse-EJS-App-main/public/
- Component-Reuse-EJS-App-main/public/js/
- Component-Reuse-EJS-App-main/public/js/index.js
- Component-Reuse-EJS-App-main/server/
- Component-Reuse-EJS-App-main/server/controller/
- Component-Reuse-EJS-App-main/server/controller/component.controller.js
- Component-Reuse-EJS-App-main/server/db/
- Component-Reuse-EJS-App-main/server/db/mongoose.js
- Component-Reuse-EJS-App-main/server/model/
- Component-Reuse-EJS-App-main/server/model/component.model.js
- Component-Reuse-EJS-App-main/server/routes/
- Component-Reuse-EJS-App-main/server/routes/component.routes.js
- Component-Reuse-EJS-App-main/views/
- Component-Reuse-EJS-App-main/views/addComponentForm.ejs
- Component-Reuse-EJS-App-main/views/includes/
- Component-Reuse-EJS-App-main/views/includes/_footer.ejs
- Component-Reuse-EJS-App-main/views/includes/_form.ejs
- Component-Reuse-EJS-App-main/views/includes/_header.ejs
- Component-Reuse-EJS-App-main/views/includes/_searchBar.ejs
- Component-Reuse-EJS-App-main/views/includes/_updateForm.ejs
- Component-Reuse-EJS-App-main/views/includes/_userTable.ejs
- Component-Reuse-EJS-App-main/views/index.ejs
- Component-Reuse-EJS-App-main/views/updateComponent.ejs
- Component-Reuse-EJS-App-main/views/viewCode.ejs
