# Supplementary material for: Towards a component-based system model to improve the quality of highly configurable systems
Source: PeerJ Comput Sci. 2022 Mar 7;8:e912. doi: 10.7717/peerj-cs.912 (PMC9044257; doi:10.7717/peerj-cs.912)
Supplement: Supplemental Information 1 [file peerj-cs-08-912-s001.zip › Component-Reuse-EJS-App-main/package-lock.json]

{
  "name": "component-reuse-app",
  "version": "1.0.0",
  "lockfileVersion": 1,
  "requires": true,
  "dependencies": {
    "@sindresorhus/is": {
      "version": "0.14.0",
      "resolved": "https://registry.npmjs.org/@sindresorhus/is/-/is-0.14.0.tgz",
      "integrity": "sha512-9NET910DNaIPngYnLLPeg+Ogzqsi9uM4mSboU5y6p8S5DzMTVEsJZrawi+BoDNUVBa2DhJqQYUFvMDfgU062LQ=="
    },
    "@szmarczak/http-timer": {
      "version": "1.1.2",
      "resolved": "https://registry.npmjs.org/@szmarczak/http-timer/-/http-timer-1.1.2.tgz",
      "integrity": "sha512-XIB2XbzHTN6ieIjfIMV9hlVcfPU26s2vafYWQcZHWXHOxiaRZYEDKEwdl129Zyg50+foYV2jCgtrqSA6qNuNSA==",
      "requires": {
        "defer-to-connect": "^1.0.1"
      }
    },
    "@types/bson": {
      "version": "4.0.3",
      "resolved": "https://registry.npmjs.org/@types/bson/-/bson-4.0.3.tgz",
      "integrity": "sha512-mVRvYnTOZJz3ccpxhr3wgxVmSeiYinW+zlzQz3SXWaJmD1DuL05Jeq7nKw3SnbKmbleW5qrLG5vdyWe/A9sXhw==",
      "requires": {
        "@types/node": "*"
      }
    },
    "@types/mongodb": {
      "version": "3.6.19",
      "resolved": "https://registry.npmjs.org/@types/mongodb/-/mongodb-3.6.19.tgz",
      "integrity": "sha512-krZbirw3ATb8EJySZdlDChX7A8WqTBPWWVjEAl9SUUL6QHJY/5+yCk7DjJv1BE0qmi5iShtd2meEi/Ru0F6c7g==",
      "requires": {
        "@types/bson": "*",
        "@types/node": "*"
      }
    },
    "@types/node": {
      "version": "16.0.0",
      "resolved": "https://registry.npmjs.org/@types/node/-/node-16.0.0.tgz",
      "integrity": "sha512-TmCW5HoZ2o2/z2EYi109jLqIaPIi9y/lc2LmDCWzuCi35bcaQ+OtUh6nwBiFK7SOu25FAU5+YKdqFZUwtqGSdg=="
    },
    "abbrev": {
      "version": "1.1.1",
      "resolved": "https://registry.npmjs.org/abbrev/-/abbrev-1.1.1.tgz",
      "integrity": "sha512-nne9/IiQ/hzIhY6pdDnbBtz7DjPTKrY00P/zvPSm5pOFkl6xuGrGnXn/VtTNNfNtAfZ9/1RtehkszU9qcTii0Q=="
    },
    "accepts": {
      "version": "1.3.7",
      "resolved": "https://registry.npmjs.org/accepts/-/accepts-1.3.7.tgz",
      "integrity": "sha512-Il80Qs2WjYlJIBNzNkK6KYqlVMTbZLXgHx2oT0pU/fjRHyEp+PEfEPY0R3WCwAGVOtauxh1hOxNgIf5bv7dQpA==",
      "requires": {
        "mime-types": "~2.1.24",
        "negotiator": "0.6.2"
      }
    },
    "ansi-align": {
      "version": "3.0.0",
      "resolved": "https://registry.npmjs.org/ansi-align/-/ansi-align-3.0.0.tgz",
      "integrity": "sha512-ZpClVKqXN3RGBmKibdfWzqCY4lnjEuoNzU5T0oEFpfd/z5qJHVarukridD4juLO2FXMiwUQxr9WqQtaYa8XRYw==",
      "requires": {
        "string-width": "^3.0.0"
      },
      "dependencies": {
        "string-width": {
          "version": "3.1.0",
          "resolved": "https://registry.npmjs.org/string-width/-/string-width-3.1.0.tgz",
          "integrity": "sha512-vafcv6KjVZKSgz06oM/H6GDBrAtz8vdhQakGjFIvNrHA6y3HCF1CInLy+QLq8dTJPQ1b+KDUqDFctkdRW44e1w==",
          "requires": {
            "emoji-regex": "^7.0.1",
            "is-fullwidth-code-point": "^2.0.0",
            "strip-ansi": "^5.1.0"
          }
        }
      }
    },
    "ansi-regex": {
      "version": "4.1.0",
      "resolved": "https://registry.npmjs.org/ansi-regex/-/ansi-regex-4.1.0.tgz",
      "integrity": "sha512-1apePfXM1UOSqw0o9IiFAovVz9M5S1Dg+4TrDwfMewQ6p/rmMueb7tWZjQ1rx4Loy1ArBggoqGpfqqdI4rondg=="
    },
    "ansi-styles": {
      "version": "3.2.1",
      "resolved": "https://registry.npmjs.org/ansi-styles/-/ansi-styles-3.2.1.tgz",
      "integrity": "sha512-VT0ZI6kZRdTh8YyJw3SMbYm/u+NqfsAxEpWO0Pf9sq8/e94WxxOpPKx9FR1FlyCtOVDNOQ+8ntlqFxiRc+r5qA==",
      "requires": {
        "color-convert": "^1.9.0"
      }
    },
    "anymatch": {
      "version": "3.1.2",
      "resolved": "https://registry.npmjs.org/anymatch/-/anymatch-3.1.2.tgz",
      "integrity": "sha512-P43ePfOAIupkguHUycrc4qJ9kz8ZiuOUijaETwX7THt0Y/GNK7v0aa8rY816xWjZ7rJdA5XdMcpVFTKMq+RvWg==",
      "requires": {
        "normalize-path": "^3.0.0",
        "picomatch": "^2.0.4"
      }
    },
    "array-flatten": {
      "version": "1.1.1",
      "resolved": "https://registry.npmjs.org/array-flatten/-/array-flatten-1.1.1.tgz",
      "integrity": "sha1-ml9pkFGx5wczKPKgCJaLZOopVdI="
    },
    "async": {
      "version": "0.9.2",
      "resolved": "https://registry.npmjs.org/async/-/async-0.9.2.tgz",
      "integrity": "sha1-rqdNXmHB+JlhO/ZL2mbUx48v0X0="
    },
    "axios": {
      "version": "0.21.1",
      "resolved": "https://registry.npmjs.org/axios/-/axios-0.21.1.tgz",
      "integrity": "sha512-dKQiRHxGD9PPRIUNIWvZhPTPpl1rf/OxTYKsqKUDjBwYylTvV7SjSHJb9ratfyzM6wCdLCOYLzs73qpg5c4iGA==",
      "requires": {
        "follow-redirects": "^1.10.0"
      }
    },
    "balanced-match": {
      "version": "1.0.2",
      "resolved": "https://registry.npmjs.org/balanced-match/-/balanced-match-1.0.2.tgz",
      "integrity": "sha512-3oSeUO0TMV67hN1AmbXsK4yaqU7tjiHlbxRDZOpH0KW9+CeX4bRAaX0Anxt0tx2MrpRpWwQaPwIlISEJhYU5Pw=="
    },
    "basic-auth": {
      "version": "2.0.1",
      "resolved": "https://registry.npmjs.org/basic-auth/-/basic-auth-2.0.1.tgz",
      "integrity": "sha512-NF+epuEdnUYVlGuhaxbbq+dvJttwLnGY+YixlXlME5KpQ5W3CnXA5cVTneY3SPbPDRkcjMbifrwmFYcClgOZeg==",
      "requires": {
        "safe-buffer": "5.1.2"
      }
    },
    "binary-extensions": {
      "version": "2.2.0",
      "resolved": "https://registry.npmjs.org/binary-extensions/-/binary-extensions-2.2.0.tgz",
      "integrity": "sha512-jDctJ/IVQbZoJykoeHbhXpOlNBqGNcwXJKJog42E5HDPUwQTSdjCHdihjj0DlnheQ7blbT6dHOafNAiS8ooQKA=="
    },
    "bl": {
      "version": "2.2.1",
      "resolved": "https://registry.npmjs.org/bl/-/bl-2.2.1.tgz",
      "integrity": "sha512-6Pesp1w0DEX1N550i/uGV/TqucVL4AM/pgThFSN/Qq9si1/DF9aIHs1BxD8V/QU0HoeHO6cQRTAuYnLPKq1e4g==",
      "requires": {
        "readable-stream": "^2.3.5",
        "safe-buffer": "^5.1.1"
      }
    },
    "bluebird": {
      "version": "3.5.1",
      "resolved": "https://registry.npmjs.org/bluebird/-/bluebird-3.5.1.tgz",
      "integrity": "sha512-MKiLiV+I1AA596t9w1sQJ8jkiSr5+ZKi0WKrYGUn6d1Fx+Ij4tIj+m2WMQSGczs5jZVxV339chE8iwk6F64wjA=="
    },
    "body-parser": {
      "version": "1.19.0",
      "resolved": "https://registry.npmjs.org/body-parser/-/body-parser-1.19.0.tgz",
      "integrity": "sha512-dhEPs72UPbDnAQJ9ZKMNTP6ptJaionhP5cBb541nXPlW60Jepo9RV/a4fX4XWW9CuFNK22krhrj1+rgzifNCsw==",
      "requires": {
        "bytes": "3.1.0",
        "content-type": "~1.0.4",
        "debug": "2.6.9",
        "depd": "~1.1.2",
        "http-errors": "1.7.2",
        "iconv-lite": "0.4.24",
        "on-finished": "~2.3.0",
        "qs": "6.7.0",
        "raw-body": "2.4.0",
        "type-is": "~1.6.17"
      }
    },
    "bootstrap": {
      "version": "5.0.2",
      "resolved": "https://registry.npmjs.org/bootstrap/-/bootstrap-5.0.2.tgz",
      "integrity": "sha512-1Ge963tyEQWJJ+8qtXFU6wgmAVj9gweEjibUdbmcCEYsn38tVwRk8107rk2vzt6cfQcRr3SlZ8aQBqaD8aqf+Q=="
    },
    "boxen": {
      "version": "4.2.0",
      "resolved": "https://registry.npmjs.org/boxen/-/boxen-4.2.0.tgz",
      "integrity": "sha512-eB4uT9RGzg2odpER62bBwSLvUeGC+WbRjjyyFhGsKnc8wp/m0+hQsMUvUe3H2V0D5vw0nBdO1hCJoZo5mKeuIQ==",
      "requires": {
        "ansi-align": "^3.0.0",
        "camelcase": "^5.3.1",
        "chalk": "^3.0.0",
        "cli-boxes": "^2.2.0",
        "string-width": "^4.1.0",
        "term-size": "^2.1.0",
        "type-fest": "^0.8.1",
        "widest-line": "^3.1.0"
      },
      "dependencies": {
        "ansi-styles": {
          "version": "4.3.0",
          "resolved": "https://registry.npmjs.org/ansi-styles/-/ansi-styles-4.3.0.tgz",
          "integrity": "sha512-zbB9rCJAT1rbjiVDb2hqKFHNYLxgtk8NURxZ3IZwD3F6NtxbXZQCnnSi1Lkx+IDohdPlFp222wVALIheZJQSEg==",
          "requires": {
            "color-convert": "^2.0.1"
          }
        },
        "chalk": {
          "version": "3.0.0",
          "resolved": "https://registry.npmjs.org/chalk/-/chalk-3.0.0.tgz",
          "integrity": "sha512-4D3B6Wf41KOYRFdszmDqMCGq5VV/uMAB273JILmO+3jAlh8X4qDtdtgCR3fxtbLEMzSx22QdhnDcJvu2u1fVwg==",
          "requires": {
            "ansi-styles": "^4.1.0",
            "supports-color": "^7.1.0"
          }
        },
        "color-convert": {
          "version": "2.0.1",
          "resolved": "https://registry.npmjs.org/color-convert/-/color-convert-2.0.1.tgz",
          "integrity": "sha512-RRECPsj7iu/xb5oKYcsFHSppFNnsj/52OVTRKb4zP5onXwVF3zVmmToNcOfGC+CRDpfK/U584fMg38ZHCaElKQ==",
          "requires": {
            "color-name": "~1.1.4"
          }
        },
        "color-name": {
          "version": "1.1.4",
          "resolved": "https://registry.npmjs.org/color-name/-/color-name-1.1.4.tgz",
          "integrity": "sha512-dOy+3AuW3a2wNbZHIuMZpTcgjGuLU/uBL/ubcZF9OXbDo8ff4O8yVp5Bf0efS8uEoYo5q4Fx7dY9OgQGXgAsQA=="
        },
        "has-flag": {
          "version": "4.0.0",
          "resolved": "https://registry.npmjs.org/has-flag/-/has-flag-4.0.0.tgz",
          "integrity": "sha512-EykJT/Q1KjTWctppgIAgfSO0tKVuZUjhgMr17kqTumMl6Afv3EISleU7qZUzoXDFTAHTDC4NOoG/ZxU3EvlMPQ=="
        },
        "supports-color": {
          "version": "7.2.0",
          "resolved": "https://registry.npmjs.org/supports-color/-/supports-color-7.2.0.tgz",
          "integrity": "sha512-qpCAvRl9stuOHveKsn7HncJRvv501qIacKzQlO/+Lwxc9+0q2wLyv4Dfvt80/DPn2pqOBsJdDiogXGR9+OvwRw==",
          "requires": {
            "has-flag": "^4.0.0"
          }
        }
      }
    },
    "brace-expansion": {
      "version": "1.1.11",
      "resolved": "https://registry.npmjs.org/brace-expansion/-/brace-expansion-1.1.11.tgz",
      "integrity": "sha512-iCuPHDFgrHX7H2vEI/5xpz07zSHB00TpugqhmYtVmMO6518mCuRMoOYFldEBl0g187ufozdaHgWKcYFb61qGiA==",
      "requires": {
        "balanced-match": "^1.0.0",
        "concat-map": "0.0.1"
      }
    },
    "braces": {
      "version": "3.0.2",
      "resolved": "https://registry.npmjs.org/braces/-/braces-3.0.2.tgz",
      "integrity": "sha512-b8um+L1RzM3WDSzvhm6gIz1yfTbBt6YTlcEKAvsmqCZZFw46z626lVj9j1yEPW33H5H+lBQpZMP1k8l+78Ha0A==",
      "requires": {
        "fill-range": "^7.0.1"
      }
    },
    "bson": {
      "version": "1.1.6",
      "resolved": "https://registry.npmjs.org/bson/-/bson-1.1.6.tgz",
      "integrity": "sha512-EvVNVeGo4tHxwi8L6bPj3y3itEvStdwvvlojVxxbyYfoaxJ6keLgrTuKdyfEAszFK+H3olzBuafE0yoh0D1gdg=="
    },
    "bytes": {
      "version": "3.1.0",
      "resolved": "https://registry.npmjs.org/bytes/-/bytes-3.1.0.tgz",
      "integrity": "sha512-zauLjrfCG+xvoyaqLoV8bLVXXNGC4JqlxFCutSDWA6fJrTo2ZuvLYTqZ7aHBLZSMOopbzwv8f+wZcVzfVTI2Dg=="
    },
    "cacheable-request": {
      "version": "6.1.0",
      "resolved": "https://registry.npmjs.org/cacheable-request/-/cacheable-request-6.1.0.tgz",
      "integrity": "sha512-Oj3cAGPCqOZX7Rz64Uny2GYAZNliQSqfbePrgAQ1wKAihYmCUnraBtJtKcGR4xz7wF+LoJC+ssFZvv5BgF9Igg==",
      "requires": {
        "clone-response": "^1.0.2",
        "get-stream": "^5.1.0",
        "http-cache-semantics": "^4.0.0",
        "keyv": "^3.0.0",
        "lowercase-keys": "^2.0.0",
        "normalize-url": "^4.1.0",
        "responselike": "^1.0.2"
      },
      "dependencies": {
        "get-stream": {
          "version": "5.2.0",
          "resolved": "https://registry.npmjs.org/get-stream/-/get-stream-5.2.0.tgz",
          "integrity": "sha512-nBF+F1rAZVCu/p7rjzgA+Yb4lfYXrpl7a6VmJrU8wF9I1CKvP/QwPNZHnOlwbTkY6dvtFIzFMSyQXbLoTQPRpA==",
          "requires": {
            "pump": "^3.0.0"
          }
        },
        "lowercase-keys": {
          "version": "2.0.0",
          "resolved": "https://registry.npmjs.org/lowercase-keys/-/lowercase-keys-2.0.0.tgz",
          "integrity": "sha512-tqNXrS78oMOE73NMxK4EMLQsQowWf8jKooH9g7xPavRT706R6bkQJ6DY2Te7QukaZsulxa30wQ7bk0pm4XiHmA=="
        }
      }
    },
    "camelcase": {
      "version": "5.3.1",
      "resolved": "https://registry.npmjs.org/camelcase/-/camelcase-5.3.1.tgz",
      "integrity": "sha512-L28STB170nwWS63UjtlEOE3dldQApaJXZkOI1uMFfzf3rRuPegHaHesyee+YxQ+W6SvRDQV6UrdOdRiR153wJg=="
    },
    "chalk": {
      "version": "2.4.2",
      "resolved": "https://registry.npmjs.org/chalk/-/chalk-2.4.2.tgz",
      "integrity": "sha512-Mti+f9lpJNcwF4tWV8/OrTTtF1gZi+f8FqlyAdouralcFWFQWF2+NgCHShjkCb+IFBLq9buZwE1xckQU4peSuQ==",
      "requires": {
        "ansi-styles": "^3.2.1",
        "escape-string-regexp": "^1.0.5",
        "supports-color": "^5.3.0"
      }
    },
    "chokidar": {
      "version": "3.5.2",
      "resolved": "https://registry.npmjs.org/chokidar/-/chokidar-3.5.2.tgz",
      "integrity": "sha512-ekGhOnNVPgT77r4K/U3GDhu+FQ2S8TnK/s2KbIGXi0SZWuwkZ2QNyfWdZW+TVfn84DpEP7rLeCt2UI6bJ8GwbQ==",
      "requires": {
        "anymatch": "~3.1.2",
        "braces": "~3.0.2",
        "fsevents": "~2.3.2",
        "glob-parent": "~5.1.2",
        "is-binary-path": "~2.1.0",
        "is-glob": "~4.0.1",
        "normalize-path": "~3.0.0",
        "readdirp": "~3.6.0"
      }
    },
    "ci-info": {
      "version": "2.0.0",
      "resolved": "https://registry.npmjs.org/ci-info/-/ci-info-2.0.0.tgz",
      "integrity": "sha512-5tK7EtrZ0N+OLFMthtqOj4fI2Jeb88C4CAZPu25LDVUgXJ0A3Js4PMGqrn0JU1W0Mh1/Z8wZzYPxqUrXeBboCQ=="
    },
    "cli-boxes": {
      "version": "2.2.1",
      "resolved": "https://registry.npmjs.org/cli-boxes/-/cli-boxes-2.2.1.tgz",
      "integrity": "sha512-y4coMcylgSCdVinjiDBuR8PCC2bLjyGTwEmPb9NHR/QaNU6EUOXcTY/s6VjGMD6ENSEaeQYHCY0GNGS5jfMwPw=="
    },
    "clone-response": {
      "version": "1.0.2",
      "resolved": "https://registry.npmjs.org/clone-response/-/clone-response-1.0.2.tgz",
      "integrity": "sha1-0dyXOSAxTfZ/vrlCI7TuNQI56Ws=",
      "requires": {
        "mimic-response": "^1.0.0"
      }
    },
    "color-convert": {
      "version": "1.9.3",
      "resolved": "https://registry.npmjs.org/color-convert/-/color-convert-1.9.3.tgz",
      "integrity": "sha512-QfAUtd+vFdAtFQcC8CCyYt1fYWxSqAiK2cSD6zDB8N3cpsEBAvRxp9zOGg6G/SHHJYAT88/az/IuDGALsNVbGg==",
      "requires": {
        "color-name": "1.1.3"
      }
    },
    "color-name": {
      "version": "1.1.3",
      "resolved": "https://registry.npmjs.org/color-name/-/color-name-1.1.3.tgz",
      "integrity": "sha1-p9BVi9icQveV3UIyj3QIMcpTvCU="
    },
    "concat-map": {
      "version": "0.0.1",
      "resolved": "https://registry.npmjs.org/concat-map/-/concat-map-0.0.1.tgz",
      "integrity": "sha1-2Klr13/Wjfd5OnMDajug1UBdR3s="
    },
    "configstore": {
      "version": "5.0.1",
      "resolved": "https://registry.npmjs.org/configstore/-/configstore-5.0.1.tgz",
      "integrity": "sha512-aMKprgk5YhBNyH25hj8wGt2+D52Sw1DRRIzqBwLp2Ya9mFmY8KPvvtvmna8SxVR9JMZ4kzMD68N22vlaRpkeFA==",
      "requires": {
        "dot-prop": "^5.2.0",
        "graceful-fs": "^4.1.2",
        "make-dir": "^3.0.0",
        "unique-string": "^2.0.0",
        "write-file-atomic": "^3.0.0",
        "xdg-basedir": "^4.0.0"
      }
    },
    "content-disposition": {
      "version": "0.5.3",
      "resolved": "https://registry.npmjs.org/content-disposition/-/content-disposition-0.5.3.tgz",
      "integrity": "sha512-ExO0774ikEObIAEV9kDo50o+79VCUdEB6n6lzKgGwupcVeRlhrj3qGAfwq8G6uBJjkqLrhT0qEYFcWng8z1z0g==",
      "requires": {
        "safe-buffer": "5.1.2"
      }
    },
    "content-type": {
      "version": "1.0.4",
      "resolved": "https://registry.npmjs.org/content-type/-/content-type-1.0.4.tgz",
      "integrity": "sha512-hIP3EEPs8tB9AT1L+NUqtwOAps4mk2Zob89MWXMHjHWg9milF/j4osnnQLXBCBFBk/tvIG/tUc9mOUJiPBhPXA=="
    },
    "cookie": {
      "version": "0.4.0",
      "resolved": "https://registry.npmjs.org/cookie/-/cookie-0.4.0.tgz",
      "integrity": "sha512-+Hp8fLp57wnUSt0tY0tHEXh4voZRDnoIrZPqlo3DPiI4y9lwg/jqx+1Om94/W6ZaPDOUbnjOt/99w66zk+l1Xg=="
    },
    "cookie-signature": {
      "version": "1.0.6",
      "resolved": "https://registry.npmjs.org/cookie-signature/-/cookie-signature-1.0.6.tgz",
      "integrity": "sha1-4wOogrNCzD7oylE6eZmXNNqzriw="
    },
    "core-util-is": {
      "version": "1.0.2",
      "resolved": "https://registry.npmjs.org/core-util-is/-/core-util-is-1.0.2.tgz",
      "integrity": "sha1-tf1UIgqivFq1eqtxQMlAdUUDwac="
    },
    "crypto-random-string": {
      "version": "2.0.0",
      "resolved": "https://registry.npmjs.org/crypto-random-string/-/crypto-random-string-2.0.0.tgz",
      "integrity": "sha512-v1plID3y9r/lPhviJ1wrXpLeyUIGAZ2SHNYTEapm7/8A9nLPoyvVp3RK/EPFqn5kEznyWgYZNsRtYYIWbuG8KA=="
    },
    "debug": {
      "version": "2.6.9",
      "resolved": "https://registry.npmjs.org/debug/-/debug-2.6.9.tgz",
      "integrity": "sha512-bC7ElrdJaJnPbAP+1EotYvqZsb3ecl5wi6Bfi6BJTUcNowp6cvspg0jXznRTKDjm/E7AdgFBVeAPVMNcKGsHMA==",
      "requires": {
        "ms": "2.0.0"
      }
    },
    "decompress-response": {
      "version": "3.3.0",
      "resolved": "https://registry.npmjs.org/decompress-response/-/decompress-response-3.3.0.tgz",
      "integrity": "sha1-gKTdMjdIOEv6JICDYirt7Jgq3/M=",
      "requires": {
        "mimic-response": "^1.0.0"
      }
    },
    "deep-extend": {
      "version": "0.6.0",
      "resolved": "https://registry.npmjs.org/deep-extend/-/deep-extend-0.6.0.tgz",
      "integrity": "sha512-LOHxIOaPYdHlJRtCQfDIVZtfw/ufM8+rVj649RIHzcm/vGwQRXFt6OPqIFWsm2XEMrNIEtWR64sY1LEKD2vAOA=="
    },
    "defer-to-connect": {
      "version": "1.1.3",
      "resolved": "https://registry.npmjs.org/defer-to-connect/-/defer-to-connect-1.1.3.tgz",
      "integrity": "sha512-0ISdNousHvZT2EiFlZeZAHBUvSxmKswVCEf8hW7KWgG4a8MVEu/3Vb6uWYozkjylyCxe0JBIiRB1jV45S70WVQ=="
    },
    "denque": {
      "version": "1.5.0",
      "resolved": "https://registry.npmjs.org/denque/-/denque-1.5.0.tgz",
      "integrity": "sha512-CYiCSgIF1p6EUByQPlGkKnP1M9g0ZV3qMIrqMqZqdwazygIA/YP2vrbcyl1h/WppKJTdl1F85cXIle+394iDAQ=="
    },
    "depd": {
      "version": "1.1.2",
      "resolved": "https://registry.npmjs.org/depd/-/depd-1.1.2.tgz",
      "integrity": "sha1-m81S4UwJd2PnSbJ0xDRu0uVgtak="
    },
    "destroy": {
      "version": "1.0.4",
      "resolved": "https://registry.npmjs.org/destroy/-/destroy-1.0.4.tgz",
      "integrity": "sha1-l4hXRCxEdJ5CBmE+N5RiBYJqvYA="
    },
    "dot-prop": {
      "version": "5.3.0",
      "resolved": "https://registry.npmjs.org/dot-prop/-/dot-prop-5.3.0.tgz",
      "integrity": "sha512-QM8q3zDe58hqUqjraQOmzZ1LIH9SWQJTlEKCH4kJ2oQvLZk7RbQXvtDM2XEq3fwkV9CCvvH4LA0AV+ogFsBM2Q==",
      "requires": {
        "is-obj": "^2.0.0"
      }
    },
    "dotenv": {
      "version": "10.0.0",
      "resolved": "https://registry.npmjs.org/dotenv/-/dotenv-10.0.0.tgz",
      "integrity": "sha512-rlBi9d8jpv9Sf1klPjNfFAuWDjKLwTIJJ/VxtoTwIR6hnZxcEOQCZg2oIL3MWBYw5GpUDKOEnND7LXTbIpQ03Q=="
    },
    "duplexer3": {
      "version": "0.1.4",
      "resolved": "https://registry.npmjs.org/duplexer3/-/duplexer3-0.1.4.tgz",
      "integrity": "sha1-7gHdHKwO08vH/b6jfcCo8c4ALOI="
    },
    "ee-first": {
      "version": "1.1.1",
      "resolved": "https://registry.npmjs.org/ee-first/-/ee-first-1.1.1.tgz",
      "integrity": "sha1-WQxhFWsK4vTwJVcyoViyZrxWsh0="
    },
    "ejs": {
      "version": "3.1.6",
      "resolved": "https://registry.npmjs.org/ejs/-/ejs-3.1.6.tgz",
      "integrity": "sha512-9lt9Zse4hPucPkoP7FHDF0LQAlGyF9JVpnClFLFH3aSSbxmyoqINRpp/9wePWJTUl4KOQwRL72Iw3InHPDkoGw==",
      "requires": {
        "jake": "^10.6.1"
      }
    },
    "emoji-regex": {
      "version": "7.0.3",
      "resolved": "https://registry.npmjs.org/emoji-regex/-/emoji-regex-7.0.3.tgz",
      "integrity": "sha512-CwBLREIQ7LvYFB0WyRvwhq5N5qPhc6PMjD6bYggFlI5YyDgl+0vxq5VHbMOFqLg7hfWzmu8T5Z1QofhmTIhItA=="
    },
    "encodeurl": {
      "version": "1.0.2",
      "resolved": "https://registry.npmjs.org/encodeurl/-/encodeurl-1.0.2.tgz",
      "integrity": "sha1-rT/0yG7C0CkyL1oCw6mmBslbP1k="
    },
    "end-of-stream": {
      "version": "1.4.4",
      "resolved": "https://registry.npmjs.org/end-of-stream/-/end-of-stream-1.4.4.tgz",
      "integrity": "sha512-+uw1inIHVPQoaVuHzRyXd21icM+cnt4CzD5rW+NC1wjOUSTOs+Te7FOv7AhN7vS9x/oIyhLP5PR1H+phQAHu5Q==",
      "requires": {
        "once": "^1.4.0"
      }
    },
    "escape-goat": {
      "version": "2.1.1",
      "resolved": "https://registry.npmjs.org/escape-goat/-/escape-goat-2.1.1.tgz",
      "integrity": "sha512-8/uIhbG12Csjy2JEW7D9pHbreaVaS/OpN3ycnyvElTdwM5n6GY6W6e2IPemfvGZeUMqZ9A/3GqIZMgKnBhAw/Q=="
    },
    "escape-html": {
      "version": "1.0.3",
      "resolved": "https://registry.npmjs.org/escape-html/-/escape-html-1.0.3.tgz",
      "integrity": "sha1-Aljq5NPQwJdN4cFpGI7wBR0dGYg="
    },
    "escape-string-regexp": {
      "version": "1.0.5",
      "resolved": "https://registry.npmjs.org/escape-string-regexp/-/escape-string-regexp-1.0.5.tgz",
      "integrity": "sha1-G2HAViGQqN/2rjuyzwIAyhMLhtQ="
    },
    "etag": {
      "version": "1.8.1",
      "resolved": "https://registry.npmjs.org/etag/-/etag-1.8.1.tgz",
      "integrity": "sha1-Qa4u62XvpiJorr/qg6x9eSmbCIc="
    },
    "express": {
      "version": "4.17.1",
      "resolved": "https://registry.npmjs.org/express/-/express-4.17.1.tgz",
      "integrity": "sha512-mHJ9O79RqluphRrcw2X/GTh3k9tVv8YcoyY4Kkh4WDMUYKRZUq0h1o0w2rrrxBqM7VoeUVqgb27xlEMXTnYt4g==",
      "requires": {
        "accepts": "~1.3.7",
        "array-flatten": "1.1.1",
        "body-parser": "1.19.0",
        "content-disposition": "0.5.3",
        "content-type": "~1.0.4",
        "cookie": "0.4.0",
        "cookie-signature": "1.0.6",
        "debug": "2.6.9",
        "depd": "~1.1.2",
        "encodeurl": "~1.0.2",
        "escape-html": "~1.0.3",
        "etag": "~1.8.1",
        "finalhandler": "~1.1.2",
        "fresh": "0.5.2",
        "merge-descriptors": "1.0.1",
        "methods": "~1.1.2",
        "on-finished": "~2.3.0",
        "parseurl": "~1.3.3",
        "path-to-regexp": "0.1.7",
        "proxy-addr": "~2.0.5",
        "qs": "6.7.0",
        "range-parser": "~1.2.1",
        "safe-buffer": "5.1.2",
        "send": "0.17.1",
        "serve-static": "1.14.1",
        "setprototypeof": "1.1.1",
        "statuses": "~1.5.0",
        "type-is": "~1.6.18",
        "utils-merge": "1.0.1",
        "vary": "~1.1.2"
      }
    },
    "filelist": {
      "version": "1.0.2",
      "resolved": "https://registry.npmjs.org/filelist/-/filelist-1.0.2.tgz",
      "integrity": "sha512-z7O0IS8Plc39rTCq6i6iHxk43duYOn8uFJiWSewIq0Bww1RNybVHSCjahmcC87ZqAm4OTvFzlzeGu3XAzG1ctQ==",
      "requires": {
        "minimatch": "^3.0.4"
      }
    },
    "fill-range": {
      "version": "7.0.1",
      "resolved": "https://registry.npmjs.org/fill-range/-/fill-range-7.0.1.tgz",
      "integrity": "sha512-qOo9F+dMUmC2Lcb4BbVvnKJxTPjCm+RRpe4gDuGrzkL7mEVl/djYSu2OdQ2Pa302N4oqkSg9ir6jaLWJ2USVpQ==",
      "requires": {
        "to-regex-range": "^5.0.1"
      }
    },
    "finalhandler": {
      "version": "1.1.2",
      "resolved": "https://registry.npmjs.org/finalhandler/-/finalhandler-1.1.2.tgz",
      "integrity": "sha512-aAWcW57uxVNrQZqFXjITpW3sIUQmHGG3qSb9mUah9MgMC4NeWhNOlNjXEYq3HjRAvL6arUviZGGJsBg6z0zsWA==",
      "requires": {
        "debug": "2.6.9",
        "encodeurl": "~1.0.2",
        "escape-html": "~1.0.3",
        "on-finished": "~2.3.0",
        "parseurl": "~1.3.3",
        "statuses": "~1.5.0",
        "unpipe": "~1.0.0"
      }
    },
    "follow-redirects": {
      "version": "1.14.1",
      "resolved": "https://registry.npmjs.org/follow-redirects/-/follow-redirects-1.14.1.tgz",
      "integrity": "sha512-HWqDgT7ZEkqRzBvc2s64vSZ/hfOceEol3ac/7tKwzuvEyWx3/4UegXh5oBOIotkGsObyk3xznnSRVADBgWSQVg=="
    },
    "forwarded": {
      "version": "0.2.0",
      "resolved": "https://registry.npmjs.org/forwarded/-/forwarded-0.2.0.tgz",
      "integrity": "sha512-buRG0fpBtRHSTCOASe6hD258tEubFoRLb4ZNA6NxMVHNw2gOcwHo9wyablzMzOA5z9xA9L1KNjk/Nt6MT9aYow=="
    },
    "fresh": {
      "version": "0.5.2",
      "resolved": "https://registry.npmjs.org/fresh/-/fresh-0.5.2.tgz",
      "integrity": "sha1-PYyt2Q2XZWn6g1qx+OSyOhBWBac="
    },
    "fsevents": {
      "version": "2.3.2",
      "resolved": "https://registry.npmjs.org/fsevents/-/fsevents-2.3.2.tgz",
      "integrity": "sha512-xiqMQR4xAeHTuB9uWm+fFRcIOgKBMiOBP+eXiyT7jsgVCq1bkVygt00oASowB7EdtpOHaaPgKt812P9ab+DDKA==",
      "optional": true
    },
    "get-stream": {
      "version": "4.1.0",
      "resolved": "https://registry.npmjs.org/get-stream/-/get-stream-4.1.0.tgz",
      "integrity": "sha512-GMat4EJ5161kIy2HevLlr4luNjBgvmj413KaQA7jt4V8B4RDsfpHk7WQ9GVqfYyyx8OS/L66Kox+rJRNklLK7w==",
      "requires": {
        "pump": "^3.0.0"
      }
    },
    "glob-parent": {
      "version": "5.1.2",
      "resolved": "https://registry.npmjs.org/glob-parent/-/glob-parent-5.1.2.tgz",
      "integrity": "sha512-AOIgSQCepiJYwP3ARnGx+5VnTu2HBYdzbGP45eLw1vr3zB3vZLeyed1sC9hnbcOc9/SrMyM5RPQrkGz4aS9Zow==",
      "requires": {
        "is-glob": "^4.0.1"
      }
    },
    "global-dirs": {
      "version": "2.1.0",
      "resolved": "https://registry.npmjs.org/global-dirs/-/global-dirs-2.1.0.tgz",
      "integrity": "sha512-MG6kdOUh/xBnyo9cJFeIKkLEc1AyFq42QTU4XiX51i2NEdxLxLWXIjEjmqKeSuKR7pAZjTqUVoT2b2huxVLgYQ==",
      "requires": {
        "ini": "1.3.7"
      }
    },
    "got": {
      "version": "9.6.0",
      "resolved": "https://registry.npmjs.org/got/-/got-9.6.0.tgz",
      "integrity": "sha512-R7eWptXuGYxwijs0eV+v3o6+XH1IqVK8dJOEecQfTmkncw9AV4dcw/Dhxi8MdlqPthxxpZyizMzyg8RTmEsG+Q==",
      "requires": {
        "@sindresorhus/is": "^0.14.0",
        "@szmarczak/http-timer": "^1.1.2",
        "cacheable-request": "^6.0.0",
        "decompress-response": "^3.3.0",
        "duplexer3": "^0.1.4",
        "get-stream": "^4.1.0",
        "lowercase-keys": "^1.0.1",
        "mimic-response": "^1.0.1",
        "p-cancelable": "^1.0.0",
        "to-readable-stream": "^1.0.0",
        "url-parse-lax": "^3.0.0"
      }
    },
    "graceful-fs": {
      "version": "4.2.6",
      "resolved": "https://registry.npmjs.org/graceful-fs/-/graceful-fs-4.2.6.tgz",
      "integrity": "sha512-nTnJ528pbqxYanhpDYsi4Rd8MAeaBA67+RZ10CM1m3bTAVFEDcd5AuA4a6W5YkGZ1iNXHzZz8T6TBKLeBuNriQ=="
    },
    "has-flag": {
      "version": "3.0.0",
      "resolved": "https://registry.npmjs.org/has-flag/-/has-flag-3.0.0.tgz",
      "integrity": "sha1-tdRU3CGZriJWmfNGfloH87lVuv0="
    },
    "has-yarn": {
      "version": "2.1.0",
      "resolved": "https://registry.npmjs.org/has-yarn/-/has-yarn-2.1.0.tgz",
      "integrity": "sha512-UqBRqi4ju7T+TqGNdqAO0PaSVGsDGJUBQvk9eUWNGRY1CFGDzYhLWoM7JQEemnlvVcv/YEmc2wNW8BC24EnUsw=="
    },
    "http-cache-semantics": {
      "version": "4.1.0",
      "resolved": "https://registry.npmjs.org/http-cache-semantics/-/http-cache-semantics-4.1.0.tgz",
      "integrity": "sha512-carPklcUh7ROWRK7Cv27RPtdhYhUsela/ue5/jKzjegVvXDqM2ILE9Q2BGn9JZJh1g87cp56su/FgQSzcWS8cQ=="
    },
    "http-errors": {
      "version": "1.7.2",
      "resolved": "https://registry.npmjs.org/http-errors/-/http-errors-1.7.2.tgz",
      "integrity": "sha512-uUQBt3H/cSIVfch6i1EuPNy/YsRSOUBXTVfZ+yR7Zjez3qjBz6i9+i4zjNaoqcoFVI4lQJ5plg63TvGfRSDCRg==",
      "requires": {
        "depd": "~1.1.2",
        "inherits": "2.0.3",
        "setprototypeof": "1.1.1",
        "statuses": ">= 1.5.0 < 2",
        "toidentifier": "1.0.0"
      }
    },
    "iconv-lite": {
      "version": "0.4.24",
      "resolved": "https://registry.npmjs.org/iconv-lite/-/iconv-lite-0.4.24.tgz",
      "integrity": "sha512-v3MXnZAcvnywkTUEZomIActle7RXXeedOR31wwl7VlyoXO4Qi9arvSenNQWne1TcRwhCL1HwLI21bEqdpj8/rA==",
      "requires": {
        "safer-buffer": ">= 2.1.2 < 3"
      }
    },
    "ignore-by-default": {
      "version": "1.0.1",
      "resolved": "https://registry.npmjs.org/ignore-by-default/-/ignore-by-default-1.0.1.tgz",
      "integrity": "sha1-SMptcvbGo68Aqa1K5odr44ieKwk="
    },
    "import-lazy": {
      "version": "2.1.0",
      "resolved": "https://registry.npmjs.org/import-lazy/-/import-lazy-2.1.0.tgz",
      "integrity": "sha1-BWmOPUXIjo1+nZLLBYTnfwlvPkM="
    },
    "imurmurhash": {
      "version": "0.1.4",
      "resolved": "https://registry.npmjs.org/imurmurhash/-/imurmurhash-0.1.4.tgz",
      "integrity": "sha1-khi5srkoojixPcT7a21XbyMUU+o="
    },
    "inherits": {
      "version": "2.0.3",
      "resolved": "https://registry.npmjs.org/inherits/-/inherits-2.0.3.tgz",
      "integrity": "sha1-Yzwsg+PaQqUC9SRmAiSA9CCCYd4="
    },
    "ini": {
      "version": "1.3.7",
      "resolved": "https://registry.npmjs.org/ini/-/ini-1.3.7.tgz",
      "integrity": "sha512-iKpRpXP+CrP2jyrxvg1kMUpXDyRUFDWurxbnVT1vQPx+Wz9uCYsMIqYuSBLV+PAaZG/d7kRLKRFc9oDMsH+mFQ=="
    },
    "ipaddr.js": {
      "version": "1.9.1",
      "resolved": "https://registry.npmjs.org/ipaddr.js/-/ipaddr.js-1.9.1.tgz",
      "integrity": "sha512-0KI/607xoxSToH7GjN1FfSbLoU0+btTicjsQSWQlh/hZykN8KpmMf7uYwPW3R+akZ6R/w18ZlXSHBYXiYUPO3g=="
    },
    "is-binary-path": {
      "version": "2.1.0",
      "resolved": "https://registry.npmjs.org/is-binary-path/-/is-binary-path-2.1.0.tgz",
      "integrity": "sha512-ZMERYes6pDydyuGidse7OsHxtbI7WVeUEozgR/g7rd0xUimYNlvZRE/K2MgZTjWy725IfelLeVcEM97mmtRGXw==",
      "requires": {
        "binary-extensions": "^2.0.0"
      }
    },
    "is-ci": {
      "version": "2.0.0",
      "resolved": "https://registry.npmjs.org/is-ci/-/is-ci-2.0.0.tgz",
      "integrity": "sha512-YfJT7rkpQB0updsdHLGWrvhBJfcfzNNawYDNIyQXJz0IViGf75O8EBPKSdvw2rF+LGCsX4FZ8tcr3b19LcZq4w==",
      "requires": {
        "ci-info": "^2.0.0"
      }
    },
    "is-extglob": {
      "version": "2.1.1",
      "resolved": "https://registry.npmjs.org/is-extglob/-/is-extglob-2.1.1.tgz",
      "integrity": "sha1-qIwCU1eR8C7TfHahueqXc8gz+MI="
    },
    "is-fullwidth-code-point": {
      "version": "2.0.0",
      "resolved": "https://registry.npmjs.org/is-fullwidth-code-point/-/is-fullwidth-code-point-2.0.0.tgz",
      "integrity": "sha1-o7MKXE8ZkYMWeqq5O+764937ZU8="
    },
    "is-glob": {
      "version": "4.0.1",
      "resolved": "https://registry.npmjs.org/is-glob/-/is-glob-4.0.1.tgz",
      "integrity": "sha512-5G0tKtBTFImOqDnLB2hG6Bp2qcKEFduo4tZu9MT/H6NQv/ghhy30o55ufafxJ/LdH79LLs2Kfrn85TLKyA7BUg==",
      "requires": {
        "is-extglob": "^2.1.1"
      }
    },
    "is-installed-globally": {
      "version": "0.3.2",
      "resolved": "https://registry.npmjs.org/is-installed-globally/-/is-installed-globally-0.3.2.tgz",
      "integrity": "sha512-wZ8x1js7Ia0kecP/CHM/3ABkAmujX7WPvQk6uu3Fly/Mk44pySulQpnHG46OMjHGXApINnV4QhY3SWnECO2z5g==",
      "requires": {
        "global-dirs": "^2.0.1",
        "is-path-inside": "^3.0.1"
      }
    },
    "is-npm": {
      "version": "4.0.0",
      "resolved": "https://registry.npmjs.org/is-npm/-/is-npm-4.0.0.tgz",
      "integrity": "sha512-96ECIfh9xtDDlPylNPXhzjsykHsMJZ18ASpaWzQyBr4YRTcVjUvzaHayDAES2oU/3KpljhHUjtSRNiDwi0F0ig=="
    },
    "is-number": {
      "version": "7.0.0",
      "resolved": "https://registry.npmjs.org/is-number/-/is-number-7.0.0.tgz",
      "integrity": "sha512-41Cifkg6e8TylSpdtTpeLVMqvSBEVzTttHvERD741+pnZ8ANv0004MRL43QKPDlK9cGvNp6NZWZUBlbGXYxxng=="
    },
    "is-obj": {
      "version": "2.0.0",
      "resolved": "https://registry.npmjs.org/is-obj/-/is-obj-2.0.0.tgz",
      "integrity": "sha512-drqDG3cbczxxEJRoOXcOjtdp1J/lyp1mNn0xaznRs8+muBhgQcrnbspox5X5fOw0HnMnbfDzvnEMEtqDEJEo8w=="
    },
    "is-path-inside": {
      "version": "3.0.3",
      "resolved": "https://registry.npmjs.org/is-path-inside/-/is-path-inside-3.0.3.tgz",
      "integrity": "sha512-Fd4gABb+ycGAmKou8eMftCupSir5lRxqf4aD/vd0cD2qc4HL07OjCeuHMr8Ro4CoMaeCKDB0/ECBOVWjTwUvPQ=="
    },
    "is-typedarray": {
      "version": "1.0.0",
      "resolved": "https://registry.npmjs.org/is-typedarray/-/is-typedarray-1.0.0.tgz",
      "integrity": "sha1-5HnICFjfDBsR3dppQPlgEfzaSpo="
    },
    "is-yarn-global": {
      "version": "0.3.0",
      "resolved": "https://registry.npmjs.org/is-yarn-global/-/is-yarn-global-0.3.0.tgz",
      "integrity": "sha512-VjSeb/lHmkoyd8ryPVIKvOCn4D1koMqY+vqyjjUfc3xyKtP4dYOxM44sZrnqQSzSds3xyOrUTLTC9LVCVgLngw=="
    },
    "isarray": {
      "version": "1.0.0",
      "resolved": "https://registry.npmjs.org/isarray/-/isarray-1.0.0.tgz",
      "integrity": "sha1-u5NdSFgsuhaMBoNJV6VKPgcSTxE="
    },
    "jake": {
      "version": "10.8.2",
      "resolved": "https://registry.npmjs.org/jake/-/jake-10.8.2.tgz",
      "integrity": "sha512-eLpKyrfG3mzvGE2Du8VoPbeSkRry093+tyNjdYaBbJS9v17knImYGNXQCUV0gLxQtF82m3E8iRb/wdSQZLoq7A==",
      "requires": {
        "async": "0.9.x",
        "chalk": "^2.4.2",
        "filelist": "^1.0.1",
        "minimatch": "^3.0.4"
      }
    },
    "json-buffer": {
      "version": "3.0.0",
      "resolved": "https://registry.npmjs.org/json-buffer/-/json-buffer-3.0.0.tgz",
      "integrity": "sha1-Wx85evx11ne96Lz8Dkfh+aPZqJg="
    },
    "kareem": {
      "version": "2.3.2",
      "resolved": "https://registry.npmjs.org/kareem/-/kareem-2.3.2.tgz",
      "integrity": "sha512-STHz9P7X2L4Kwn72fA4rGyqyXdmrMSdxqHx9IXon/FXluXieaFA6KJ2upcHAHxQPQ0LeM/OjLrhFxifHewOALQ=="
    },
    "keyv": {
      "version": "3.1.0",
      "resolved": "https://registry.npmjs.org/keyv/-/keyv-3.1.0.tgz",
      "integrity": "sha512-9ykJ/46SN/9KPM/sichzQ7OvXyGDYKGTaDlKMGCAlg2UK8KRy4jb0d8sFc+0Tt0YYnThq8X2RZgCg74RPxgcVA==",
      "requires": {
        "json-buffer": "3.0.0"
      }
    },
    "latest-version": {
      "version": "5.1.0",
      "resolved": "https://registry.npmjs.org/latest-version/-/latest-version-5.1.0.tgz",
      "integrity": "sha512-weT+r0kTkRQdCdYCNtkMwWXQTMEswKrFBkm4ckQOMVhhqhIMI1UT2hMj+1iigIhgSZm5gTmrRXBNoGUgaTY1xA==",
      "requires": {
        "package-json": "^6.3.0"
      }
    },
    "lowercase-keys": {
      "version": "1.0.1",
      "resolved": "https://registry.npmjs.org/lowercase-keys/-/lowercase-keys-1.0.1.tgz",
      "integrity": "sha512-G2Lj61tXDnVFFOi8VZds+SoQjtQC3dgokKdDG2mTm1tx4m50NUHBOZSBwQQHyy0V12A0JTG4icfZQH+xPyh8VA=="
    },
    "make-dir": {
      "version": "3.1.0",
      "resolved": "https://registry.npmjs.org/make-dir/-/make-dir-3.1.0.tgz",
      "integrity": "sha512-g3FeP20LNwhALb/6Cz6Dd4F2ngze0jz7tbzrD2wAV+o9FeNHe4rL+yK2md0J/fiSf1sa1ADhXqi5+oVwOM/eGw==",
      "requires": {
        "semver": "^6.0.0"
      },
      "dependencies": {
        "semver": {
          "version": "6.3.0",
          "resolved": "https://registry.npmjs.org/semver/-/semver-6.3.0.tgz",
          "integrity": "sha512-b39TBaTSfV6yBrapU89p5fKekE2m/NwnDocOVruQFS1/veMgdzuPcnOM34M6CwxW8jH/lxEa5rBoDeUwu5HHTw=="
        }
      }
    },
    "media-typer": {
      "version": "0.3.0",
      "resolved": "https://registry.npmjs.org/media-typer/-/media-typer-0.3.0.tgz",
      "integrity": "sha1-hxDXrwqmJvj/+hzgAWhUUmMlV0g="
    },
    "memory-pager": {
      "version": "1.5.0",
      "resolved": "https://registry.npmjs.org/memory-pager/-/memory-pager-1.5.0.tgz",
      "integrity": "sha512-ZS4Bp4r/Zoeq6+NLJpP+0Zzm0pR8whtGPf1XExKLJBAczGMnSi3It14OiNCStjQjM6NU1okjQGSxgEZN8eBYKg==",
      "optional": true
    },
    "merge-descriptors": {
      "version": "1.0.1",
      "resolved": "https://registry.npmjs.org/merge-descriptors/-/merge-descriptors-1.0.1.tgz",
      "integrity": "sha1-sAqqVW3YtEVoFQ7J0blT8/kMu2E="
    },
    "methods": {
      "version": "1.1.2",
      "resolved": "https://registry.npmjs.org/methods/-/methods-1.1.2.tgz",
      "integrity": "sha1-VSmk1nZUE07cxSZmVoNbD4Ua/O4="
    },
    "mime": {
      "version": "1.6.0",
      "resolved": "https://registry.npmjs.org/mime/-/mime-1.6.0.tgz",
      "integrity": "sha512-x0Vn8spI+wuJ1O6S7gnbaQg8Pxh4NNHb7KSINmEWKiPE4RKOplvijn+NkmYmmRgP68mc70j2EbeTFRsrswaQeg=="
    },
    "mime-db": {
      "version": "1.48.0",
      "resolved": "https://registry.npmjs.org/mime-db/-/mime-db-1.48.0.tgz",
      "integrity": "sha512-FM3QwxV+TnZYQ2aRqhlKBMHxk10lTbMt3bBkMAp54ddrNeVSfcQYOOKuGuy3Ddrm38I04If834fOUSq1yzslJQ=="
    },
    "mime-types": {
      "version": "2.1.31",
      "resolved": "https://registry.npmjs.org/mime-types/-/mime-types-2.1.31.tgz",
      "integrity": "sha512-XGZnNzm3QvgKxa8dpzyhFTHmpP3l5YNusmne07VUOXxou9CqUqYa/HBy124RqtVh/O2pECas/MOcsDgpilPOPg==",
      "requires": {
        "mime-db": "1.48.0"
      }
    },
    "mimic-response": {
      "version": "1.0.1",
      "resolved": "https://registry.npmjs.org/mimic-response/-/mimic-response-1.0.1.tgz",
      "integrity": "sha512-j5EctnkH7amfV/q5Hgmoal1g2QHFJRraOtmx0JpIqkxhBhI/lJSl1nMpQ45hVarwNETOoWEimndZ4QK0RHxuxQ=="
    },
    "minimatch": {
      "version": "3.0.4",
      "resolved": "https://registry.npmjs.org/minimatch/-/minimatch-3.0.4.tgz",
      "integrity": "sha512-yJHVQEhyqPLUTgt9B83PXu6W3rx4MvvHvSUvToogpwoGDOUQ+yDrR0HRot+yOCdCO7u4hX3pWft6kWBBcqh0UA==",
      "requires": {
        "brace-expansion": "^1.1.7"
      }
    },
    "minimist": {
      "version": "1.2.5",
      "resolved": "https://registry.npmjs.org/minimist/-/minimist-1.2.5.tgz",
      "integrity": "sha512-FM9nNUYrRBAELZQT3xeZQ7fmMOBg6nWNmJKTcgsJeaLstP/UODVpGsr5OhXhhXg6f+qtJ8uiZ+PUxkDWcgIXLw=="
    },
    "mongodb": {
      "version": "3.6.8",
      "resolved": "https://registry.npmjs.org/mongodb/-/mongodb-3.6.8.tgz",
      "integrity": "sha512-sDjJvI73WjON1vapcbyBD3Ao9/VN3TKYY8/QX9EPbs22KaCSrQ5rXo5ZZd44tWJ3wl3FlnrFZ+KyUtNH6+1ZPQ==",
      "requires": {
        "bl": "^2.2.1",
        "bson": "^1.1.4",
        "denque": "^1.4.1",
        "optional-require": "^1.0.3",
        "safe-buffer": "^5.1.2",
        "saslprep": "^1.0.0"
      }
    },
    "mongoose": {
      "version": "5.13.1",
      "resolved": "https://registry.npmjs.org/mongoose/-/mongoose-5.13.1.tgz",
      "integrity": "sha512-xbaR1gLMMJVJCeHVjnrcZeUVa4fF8S2Twkyc2jHcVYm9QvCLQPfJG90yi37IDHF3/mDDmVoENNaGHm225/MG3A==",
      "requires": {
        "@types/mongodb": "^3.5.27",
        "bson": "^1.1.4",
        "kareem": "2.3.2",
        "mongodb": "3.6.8",
        "mongoose-legacy-pluralize": "1.0.2",
        "mpath": "0.8.3",
        "mquery": "3.2.5",
        "ms": "2.1.2",
        "regexp-clone": "1.0.0",
        "safe-buffer": "5.2.1",
        "sift": "13.5.2",
        "sliced": "1.0.1"
      },
      "dependencies": {
        "ms": {
          "version": "2.1.2",
          "resolved": "https://registry.npmjs.org/ms/-/ms-2.1.2.tgz",
          "integrity": "sha512-sGkPx+VjMtmA6MX27oA4FBFELFCZZ4S4XqeGOXCv68tT+jb3vk/RyaKWP0PTKyWtmLSM0b+adUTEvbs1PEaH2w=="
        },
        "safe-buffer": {
          "version": "5.2.1",
          "resolved": "https://registry.npmjs.org/safe-buffer/-/safe-buffer-5.2.1.tgz",
          "integrity": "sha512-rp3So07KcdmmKbGvgaNxQSJr7bGVSVk5S9Eq1F+ppbRo70+YeaDxkw5Dd8NPN+GD6bjnYm2VuPuCXmpuYvmCXQ=="
        }
      }
    },
    "mongoose-legacy-pluralize": {
      "version": "1.0.2",
      "resolved": "https://registry.npmjs.org/mongoose-legacy-pluralize/-/mongoose-legacy-pluralize-1.0.2.tgz",
      "integrity": "sha512-Yo/7qQU4/EyIS8YDFSeenIvXxZN+ld7YdV9LqFVQJzTLye8unujAWPZ4NWKfFA+RNjh+wvTWKY9Z3E5XM6ZZiQ=="
    },
    "morgan": {
      "version": "1.10.0",
      "resolved": "https://registry.npmjs.org/morgan/-/morgan-1.10.0.tgz",
      "integrity": "sha512-AbegBVI4sh6El+1gNwvD5YIck7nSA36weD7xvIxG4in80j/UoK8AEGaWnnz8v1GxonMCltmlNs5ZKbGvl9b1XQ==",
      "requires": {
        "basic-auth": "~2.0.1",
        "debug": "2.6.9",
        "depd": "~2.0.0",
        "on-finished": "~2.3.0",
        "on-headers": "~1.0.2"
      },
      "dependencies": {
        "depd": {
          "version": "2.0.0",
          "resolved": "https://registry.npmjs.org/depd/-/depd-2.0.0.tgz",
          "integrity": "sha512-g7nH6P6dyDioJogAAGprGpCtVImJhpPk/roCzdb3fIh61/s/nPsfR6onyMwkCAR/OlC3yBC0lESvUoQEAssIrw=="
        }
      }
    },
    "mpath": {
      "version": "0.8.3",
      "resolved": "https://registry.npmjs.org/mpath/-/mpath-0.8.3.tgz",
      "integrity": "sha512-eb9rRvhDltXVNL6Fxd2zM9D4vKBxjVVQNLNijlj7uoXUy19zNDsIif5zR+pWmPCWNKwAtqyo4JveQm4nfD5+eA=="
    },
    "mquery": {
      "version": "3.2.5",
      "resolved": "https://registry.npmjs.org/mquery/-/mquery-3.2.5.tgz",
      "integrity": "sha512-VjOKHHgU84wij7IUoZzFRU07IAxd5kWJaDmyUzQlbjHjyoeK5TNeeo8ZsFDtTYnSgpW6n/nMNIHvE3u8Lbrf4A==",
      "requires": {
        "bluebird": "3.5.1",
        "debug": "3.1.0",
        "regexp-clone": "^1.0.0",
        "safe-buffer": "5.1.2",
        "sliced": "1.0.1"
      },
      "dependencies": {
        "debug": {
          "version": "3.1.0",
          "resolved": "https://registry.npmjs.org/debug/-/debug-3.1.0.tgz",
          "integrity": "sha512-OX8XqP7/1a9cqkxYw2yXss15f26NKWBpDXQd0/uK/KPqdQhxbPa994hnzjcE2VqQpDslf55723cKPUOGSmMY3g==",
          "requires": {
            "ms": "2.0.0"
          }
        }
      }
    },
    "ms": {
      "version": "2.0.0",
      "resolved": "https://registry.npmjs.org/ms/-/ms-2.0.0.tgz",
      "integrity": "sha1-VgiurfwAvmwpAd9fmGF4jeDVl8g="
    },
    "negotiator": {
      "version": "0.6.2",
      "resolved": "https://registry.npmjs.org/negotiator/-/negotiator-0.6.2.tgz",
      "integrity": "sha512-hZXc7K2e+PgeI1eDBe/10Ard4ekbfrrqG8Ep+8Jmf4JID2bNg7NvCPOZN+kfF574pFQI7mum2AUqDidoKqcTOw=="
    },
    "nodemon": {
      "version": "2.0.9",
      "resolved": "https://registry.npmjs.org/nodemon/-/nodemon-2.0.9.tgz",
      "integrity": "sha512-6O4k7C8f2HQArGpaPBOqGGddjzDLQAqCYmq3tKMeNIbz7Is/hOphMHy2dcY10sSq5wl3cqyn9Iz+Ep2j51JOLg==",
      "requires": {
        "chokidar": "^3.2.2",
        "debug": "^3.2.6",
        "ignore-by-default": "^1.0.1",
        "minimatch": "^3.0.4",
        "pstree.remy": "^1.1.7",
        "semver": "^5.7.1",
        "supports-color": "^5.5.0",
        "touch": "^3.1.0",
        "undefsafe": "^2.0.3",
        "update-notifier": "^4.1.0"
      },
      "dependencies": {
        "debug": {
          "version": "3.2.7",
          "resolved": "https://registry.npmjs.org/debug/-/debug-3.2.7.tgz",
          "integrity": "sha512-CFjzYYAi4ThfiQvizrFQevTTXHtnCqWfe7x1AhgEscTz6ZbLbfoLRLPugTQyBth6f8ZERVUSyWHFD/7Wu4t1XQ==",
          "requires": {
            "ms": "^2.1.1"
          }
        },
        "ms": {
          "version": "2.1.3",
          "resolved": "https://registry.npmjs.org/ms/-/ms-2.1.3.tgz",
          "integrity": "sha512-6FlzubTLZG3J2a/NVCAleEhjzq5oxgHyaCU9yYXvcLsvoVaHJq/s5xXI6/XXP6tz7R9xAOtHnSO/tXtF3WRTlA=="
        }
      }
    },
    "nopt": {
      "version": "1.0.10",
      "resolved": "https://registry.npmjs.org/nopt/-/nopt-1.0.10.tgz",
      "integrity": "sha1-bd0hvSoxQXuScn3Vhfim83YI6+4=",
      "requires": {
        "abbrev": "1"
      }
    },
    "normalize-path": {
      "version": "3.0.0",
      "resolved": "https://registry.npmjs.org/normalize-path/-/normalize-path-3.0.0.tgz",
      "integrity": "sha512-6eZs5Ls3WtCisHWp9S2GUy8dqkpGi4BVSz3GaqiE6ezub0512ESztXUwUB6C6IKbQkY2Pnb/mD4WYojCRwcwLA=="
    },
    "normalize-url": {
      "version": "4.5.1",
      "resolved": "https://registry.npmjs.org/normalize-url/-/normalize-url-4.5.1.tgz",
      "integrity": "sha512-9UZCFRHQdNrfTpGg8+1INIg93B6zE0aXMVFkw1WFwvO4SlZywU6aLg5Of0Ap/PgcbSw4LNxvMWXMeugwMCX0AA=="
    },
    "on-finished": {
      "version": "2.3.0",
      "resolved": "https://registry.npmjs.org/on-finished/-/on-finished-2.3.0.tgz",
      "integrity": "sha1-IPEzZIGwg811M3mSoWlxqi2QaUc=",
      "requires": {
        "ee-first": "1.1.1"
      }
    },
    "on-headers": {
      "version": "1.0.2",
      "resolved": "https://registry.npmjs.org/on-headers/-/on-headers-1.0.2.tgz",
      "integrity": "sha512-pZAE+FJLoyITytdqK0U5s+FIpjN0JP3OzFi/u8Rx+EV5/W+JTWGXG8xFzevE7AjBfDqHv/8vL8qQsIhHnqRkrA=="
    },
    "once": {
      "version": "1.4.0",
      "resolved": "https://registry.npmjs.org/once/-/once-1.4.0.tgz",
      "integrity": "sha1-WDsap3WWHUsROsF9nFC6753Xa9E=",
      "requires": {
        "wrappy": "1"
      }
    },
    "optional-require": {
      "version": "1.0.3",
      "resolved": "https://registry.npmjs.org/optional-require/-/optional-require-1.0.3.tgz",
      "integrity": "sha512-RV2Zp2MY2aeYK5G+B/Sps8lW5NHAzE5QClbFP15j+PWmP+T9PxlJXBOOLoSAdgwFvS4t0aMR4vpedMkbHfh0nA=="
    },
    "p-cancelable": {
      "version": "1.1.0",
      "resolved": "https://registry.npmjs.org/p-cancelable/-/p-cancelable-1.1.0.tgz",
      "integrity": "sha512-s73XxOZ4zpt1edZYZzvhqFa6uvQc1vwUa0K0BdtIZgQMAJj9IbebH+JkgKZc9h+B05PKHLOTl4ajG1BmNrVZlw=="
    },
    "package-json": {
      "version": "6.5.0",
      "resolved": "https://registry.npmjs.org/package-json/-/package-json-6.5.0.tgz",
      "integrity": "sha512-k3bdm2n25tkyxcjSKzB5x8kfVxlMdgsbPr0GkZcwHsLpba6cBjqCt1KlcChKEvxHIcTB1FVMuwoijZ26xex5MQ==",
      "requires": {
        "got": "^9.6.0",
        "registry-auth-token": "^4.0.0",
        "registry-url": "^5.0.0",
        "semver": "^6.2.0"
      },
      "dependencies": {
        "semver": {
          "version": "6.3.0",
          "resolved": "https://registry.npmjs.org/semver/-/semver-6.3.0.tgz",
          "integrity": "sha512-b39TBaTSfV6yBrapU89p5fKekE2m/NwnDocOVruQFS1/veMgdzuPcnOM34M6CwxW8jH/lxEa5rBoDeUwu5HHTw=="
        }
      }
    },
    "parseurl": {
      "version": "1.3.3",
      "resolved": "https://registry.npmjs.org/parseurl/-/parseurl-1.3.3.tgz",
      "integrity": "sha512-CiyeOxFT/JZyN5m0z9PfXw4SCBJ6Sygz1Dpl0wqjlhDEGGBP1GnsUVEL0p63hoG1fcj3fHynXi9NYO4nWOL+qQ=="
    },
    "path-to-regexp": {
      "version": "0.1.7",
      "resolved": "https://registry.npmjs.org/path-to-regexp/-/path-to-regexp-0.1.7.tgz",
      "integrity": "sha1-32BBeABfUi8V60SQ5yR6G/qmf4w="
    },
    "picomatch": {
      "version": "2.3.0",
      "resolved": "https://registry.npmjs.org/picomatch/-/picomatch-2.3.0.tgz",
      "integrity": "sha512-lY1Q/PiJGC2zOv/z391WOTD+Z02bCgsFfvxoXXf6h7kv9o+WmsmzYqrAwY63sNgOxE4xEdq0WyUnXfKeBrSvYw=="
    },
    "prepend-http": {
      "version": "2.0.0",
      "resolved": "https://registry.npmjs.org/prepend-http/-/prepend-http-2.0.0.tgz",
      "integrity": "sha1-6SQ0v6XqjBn0HN/UAddBo8gZ2Jc="
    },
    "process-nextick-args": {
      "version": "2.0.1",
      "resolved": "https://registry.npmjs.org/process-nextick-args/-/process-nextick-args-2.0.1.tgz",
      "integrity": "sha512-3ouUOpQhtgrbOa17J7+uxOTpITYWaGP7/AhoR3+A+/1e9skrzelGi/dXzEYyvbxubEF6Wn2ypscTKiKJFFn1ag=="
    },
    "proxy-addr": {
      "version": "2.0.7",
      "resolved": "https://registry.npmjs.org/proxy-addr/-/proxy-addr-2.0.7.tgz",
      "integrity": "sha512-llQsMLSUDUPT44jdrU/O37qlnifitDP+ZwrmmZcoSKyLKvtZxpyV0n2/bD/N4tBAAZ/gJEdZU7KMraoK1+XYAg==",
      "requires": {
        "forwarded": "0.2.0",
        "ipaddr.js": "1.9.1"
      }
    },
    "pstree.remy": {
      "version": "1.1.8",
      "resolved": "https://registry.npmjs.org/pstree.remy/-/pstree.remy-1.1.8.tgz",
      "integrity": "sha512-77DZwxQmxKnu3aR542U+X8FypNzbfJ+C5XQDk3uWjWxn6151aIMGthWYRXTqT1E5oJvg+ljaa2OJi+VfvCOQ8w=="
    },
    "pump": {
      "version": "3.0.0",
      "resolved": "https://registry.npmjs.org/pump/-/pump-3.0.0.tgz",
      "integrity": "sha512-LwZy+p3SFs1Pytd/jYct4wpv49HiYCqd9Rlc5ZVdk0V+8Yzv6jR5Blk3TRmPL1ft69TxP0IMZGJ+WPFU2BFhww==",
      "requires": {
        "end-of-stream": "^1.1.0",
        "once": "^1.3.1"
      }
    },
    "pupa": {
      "version": "2.1.1",
      "resolved": "https://registry.npmjs.org/pupa/-/pupa-2.1.1.tgz",
      "integrity": "sha512-l1jNAspIBSFqbT+y+5FosojNpVpF94nlI+wDUpqP9enwOTfHx9f0gh5nB96vl+6yTpsJsypeNrwfzPrKuHB41A==",
      "requires": {
        "escape-goat": "^2.0.0"
      }
    },
    "qs": {
      "version": "6.7.0",
      "resolved": "https://registry.npmjs.org/qs/-/qs-6.7.0.tgz",
      "integrity": "sha512-VCdBRNFTX1fyE7Nb6FYoURo/SPe62QCaAyzJvUjwRaIsc+NePBEniHlvxFmmX56+HZphIGtV0XeCirBtpDrTyQ=="
    },
    "range-parser": {
      "version": "1.2.1",
      "resolved": "https://registry.npmjs.org/range-parser/-/range-parser-1.2.1.tgz",
      "integrity": "sha512-Hrgsx+orqoygnmhFbKaHE6c296J+HTAQXoxEF6gNupROmmGJRoyzfG3ccAveqCBrwr/2yxQ5BVd/GTl5agOwSg=="
    },
    "raw-body": {
      "version": "2.4.0",
      "resolved": "https://registry.npmjs.org/raw-body/-/raw-body-2.4.0.tgz",
      "integrity": "sha512-4Oz8DUIwdvoa5qMJelxipzi/iJIi40O5cGV1wNYp5hvZP8ZN0T+jiNkL0QepXs+EsQ9XJ8ipEDoiH70ySUJP3Q==",
      "requires": {
        "bytes": "3.1.0",
        "http-errors": "1.7.2",
        "iconv-lite": "0.4.24",
        "unpipe": "1.0.0"
      }
    },
    "rc": {
      "version": "1.2.8",
      "resolved": "https://registry.npmjs.org/rc/-/rc-1.2.8.tgz",
      "integrity": "sha512-y3bGgqKj3QBdxLbLkomlohkvsA8gdAiUQlSBJnBhfn+BPxg4bc62d8TcBW15wavDfgexCgccckhcZvywyQYPOw==",
      "requires": {
        "deep-extend": "^0.6.0",
        "ini": "~1.3.0",
        "minimist": "^1.2.0",
        "strip-json-comments": "~2.0.1"
      }
    },
    "readable-stream": {
      "version": "2.3.7",
      "resolved": "https://registry.npmjs.org/readable-stream/-/readable-stream-2.3.7.tgz",
      "integrity": "sha512-Ebho8K4jIbHAxnuxi7o42OrZgF/ZTNcsZj6nRKyUmkhLFq8CHItp/fy6hQZuZmP/n3yZ9VBUbp4zz/mX8hmYPw==",
      "requires": {
        "core-util-is": "~1.0.0",
        "inherits": "~2.0.3",
        "isarray": "~1.0.0",
        "process-nextick-args": "~2.0.0",
        "safe-buffer": "~5.1.1",
        "string_decoder": "~1.1.1",
        "util-deprecate": "~1.0.1"
      }
    },
    "readdirp": {
      "version": "3.6.0",
      "resolved": "https://registry.npmjs.org/readdirp/-/readdirp-3.6.0.tgz",
      "integrity": "sha512-hOS089on8RduqdbhvQ5Z37A0ESjsqz6qnRcffsMU3495FuTdqSm+7bhJ29JvIOsBDEEnan5DPu9t3To9VRlMzA==",
      "requires": {
        "picomatch": "^2.2.1"
      }
    },
    "regexp-clone": {
      "version": "1.0.0",
      "resolved": "https://registry.npmjs.org/regexp-clone/-/regexp-clone-1.0.0.tgz",
      "integrity": "sha512-TuAasHQNamyyJ2hb97IuBEif4qBHGjPHBS64sZwytpLEqtBQ1gPJTnOaQ6qmpET16cK14kkjbazl6+p0RRv0yw=="
    },
    "registry-auth-token": {
      "version": "4.2.1",
      "resolved": "https://registry.npmjs.org/registry-auth-token/-/registry-auth-token-4.2.1.tgz",
      "integrity": "sha512-6gkSb4U6aWJB4SF2ZvLb76yCBjcvufXBqvvEx1HbmKPkutswjW1xNVRY0+daljIYRbogN7O0etYSlbiaEQyMyw==",
      "requires": {
        "rc": "^1.2.8"
      }
    },
    "registry-url": {
      "version": "5.1.0",
      "resolved": "https://registry.npmjs.org/registry-url/-/registry-url-5.1.0.tgz",
      "integrity": "sha512-8acYXXTI0AkQv6RAOjE3vOaIXZkT9wo4LOFbBKYQEEnnMNBpKqdUrI6S4NT0KPIo/WVvJ5tE/X5LF/TQUf0ekw==",
      "requires": {
        "rc": "^1.2.8"
      }
    },
    "responselike": {
      "version": "1.0.2",
      "resolved": "https://registry.npmjs.org/responselike/-/responselike-1.0.2.tgz",
      "integrity": "sha1-kYcg7ztjHFZCvgaPFa3lpG9Loec=",
      "requires": {
        "lowercase-keys": "^1.0.0"
      }
    },
    "safe-buffer": {
      "version": "5.1.2",
      "resolved": "https://registry.npmjs.org/safe-buffer/-/safe-buffer-5.1.2.tgz",
      "integrity": "sha512-Gd2UZBJDkXlY7GbJxfsE8/nvKkUEU1G38c1siN6QP6a9PT9MmHB8GnpscSmMJSoF8LOIrt8ud/wPtojys4G6+g=="
    },
    "safer-buffer": {
      "version": "2.1.2",
      "resolved": "https://registry.npmjs.org/safer-buffer/-/safer-buffer-2.1.2.tgz",
      "integrity": "sha512-YZo3K82SD7Riyi0E1EQPojLz7kpepnSQI9IyPbHHg1XXXevb5dJI7tpyN2ADxGcQbHG7vcyRHk0cbwqcQriUtg=="
    },
    "saslprep": {
      "version": "1.0.3",
      "resolved": "https://registry.npmjs.org/saslprep/-/saslprep-1.0.3.tgz",
      "integrity": "sha512-/MY/PEMbk2SuY5sScONwhUDsV2p77Znkb/q3nSVstq/yQzYJOH/Azh29p9oJLsl3LnQwSvZDKagDGBsBwSooag==",
      "optional": true,
      "requires": {
        "sparse-bitfield": "^3.0.3"
      }
    },
    "semver": {
      "version": "5.7.1",
      "resolved": "https://registry.npmjs.org/semver/-/semver-5.7.1.tgz",
      "integrity": "sha512-sauaDf/PZdVgrLTNYHRtpXa1iRiKcaebiKQ1BJdpQlWH2lCvexQdX55snPFyK7QzpudqbCI0qXFfOasHdyNDGQ=="
    },
    "semver-diff": {
      "version": "3.1.1",
      "resolved": "https://registry.npmjs.org/semver-diff/-/semver-diff-3.1.1.tgz",
      "integrity": "sha512-GX0Ix/CJcHyB8c4ykpHGIAvLyOwOobtM/8d+TQkAd81/bEjgPHrfba41Vpesr7jX/t8Uh+R3EX9eAS5be+jQYg==",
      "requires": {
        "semver": "^6.3.0"
      },
      "dependencies": {
        "semver": {
          "version": "6.3.0",
          "resolved": "https://registry.npmjs.org/semver/-/semver-6.3.0.tgz",
          "integrity": "sha512-b39TBaTSfV6yBrapU89p5fKekE2m/NwnDocOVruQFS1/veMgdzuPcnOM34M6CwxW8jH/lxEa5rBoDeUwu5HHTw=="
        }
      }
    },
    "send": {
      "version": "0.17.1",
      "resolved": "https://registry.npmjs.org/send/-/send-0.17.1.tgz",
      "integrity": "sha512-BsVKsiGcQMFwT8UxypobUKyv7irCNRHk1T0G680vk88yf6LBByGcZJOTJCrTP2xVN6yI+XjPJcNuE3V4fT9sAg==",
      "requires": {
        "debug": "2.6.9",
        "depd": "~1.1.2",
        "destroy": "~1.0.4",
        "encodeurl": "~1.0.2",
        "escape-html": "~1.0.3",
        "etag": "~1.8.1",
        "fresh": "0.5.2",
        "http-errors": "~1.7.2",
        "mime": "1.6.0",
        "ms": "2.1.1",
        "on-finished": "~2.3.0",
        "range-parser": "~1.2.1",
        "statuses": "~1.5.0"
      },
      "dependencies": {
        "ms": {
          "version": "2.1.1",
          "resolved": "https://registry.npmjs.org/ms/-/ms-2.1.1.tgz",
          "integrity": "sha512-tgp+dl5cGk28utYktBsrFqA7HKgrhgPsg6Z/EfhWI4gl1Hwq8B/GmY/0oXZ6nF8hDVesS/FpnYaD/kOWhYQvyg=="
        }
      }
    },
    "serve-static": {
      "version": "1.14.1",
      "resolved": "https://registry.npmjs.org/serve-static/-/serve-static-1.14.1.tgz",
      "integrity": "sha512-JMrvUwE54emCYWlTI+hGrGv5I8dEwmco/00EvkzIIsR7MqrHonbD9pO2MOfFnpFntl7ecpZs+3mW+XbQZu9QCg==",
      "requires": {
        "encodeurl": "~1.0.2",
        "escape-html": "~1.0.3",
        "parseurl": "~1.3.3",
        "send": "0.17.1"
      }
    },
    "setprototypeof": {
      "version": "1.1.1",
      "resolved": "https://registry.npmjs.org/setprototypeof/-/setprototypeof-1.1.1.tgz",
      "integrity": "sha512-JvdAWfbXeIGaZ9cILp38HntZSFSo3mWg6xGcJJsd+d4aRMOqauag1C63dJfDw7OaMYwEbHMOxEZ1lqVRYP2OAw=="
    },
    "sift": {
      "version": "13.5.2",
      "resolved": "https://registry.npmjs.org/sift/-/sift-13.5.2.tgz",
      "integrity": "sha512-+gxdEOMA2J+AI+fVsCqeNn7Tgx3M9ZN9jdi95939l1IJ8cZsqS8sqpJyOkic2SJk+1+98Uwryt/gL6XDaV+UZA=="
    },
    "signal-exit": {
      "version": "3.0.3",
      "resolved": "https://registry.npmjs.org/signal-exit/-/signal-exit-3.0.3.tgz",
      "integrity": "sha512-VUJ49FC8U1OxwZLxIbTTrDvLnf/6TDgxZcK8wxR8zs13xpx7xbG60ndBlhNrFi2EMuFRoeDoJO7wthSLq42EjA=="
    },
    "sliced": {
      "version": "1.0.1",
      "resolved": "https://registry.npmjs.org/sliced/-/sliced-1.0.1.tgz",
      "integrity": "sha1-CzpmK10Ewxd7GSa+qCsD+Dei70E="
    },
    "sparse-bitfield": {
      "version": "3.0.3",
      "resolved": "https://registry.npmjs.org/sparse-bitfield/-/sparse-bitfield-3.0.3.tgz",
      "integrity": "sha1-/0rm5oZWBWuks+eSqzM004JzyhE=",
      "optional": true,
      "requires": {
        "memory-pager": "^1.0.2"
      }
    },
    "statuses": {
      "version": "1.5.0",
      "resolved": "https://registry.npmjs.org/statuses/-/statuses-1.5.0.tgz",
      "integrity": "sha1-Fhx9rBd2Wf2YEfQ3cfqZOBR4Yow="
    },
    "string-width": {
      "version": "4.2.2",
      "resolved": "https://registry.npmjs.org/string-width/-/string-width-4.2.2.tgz",
      "integrity": "sha512-XBJbT3N4JhVumXE0eoLU9DCjcaF92KLNqTmFCnG1pf8duUxFGwtP6AD6nkjw9a3IdiRtL3E2w3JDiE/xi3vOeA==",
      "requires": {
        "emoji-regex": "^8.0.0",
        "is-fullwidth-code-point": "^3.0.0",
        "strip-ansi": "^6.0.0"
      },
      "dependencies": {
        "ansi-regex": {
          "version": "5.0.0",
          "resolved": "https://registry.npmjs.org/ansi-regex/-/ansi-regex-5.0.0.tgz",
          "integrity": "sha512-bY6fj56OUQ0hU1KjFNDQuJFezqKdrAyFdIevADiqrWHwSlbmBNMHp5ak2f40Pm8JTFyM2mqxkG6ngkHO11f/lg=="
        },
        "emoji-regex": {
          "version": "8.0.0",
          "resolved": "https://registry.npmjs.org/emoji-regex/-/emoji-regex-8.0.0.tgz",
          "integrity": "sha512-MSjYzcWNOA0ewAHpz0MxpYFvwg6yjy1NG3xteoqz644VCo/RPgnr1/GGt+ic3iJTzQ8Eu3TdM14SawnVUmGE6A=="
        },
        "is-fullwidth-code-point": {
          "version": "3.0.0",
          "resolved": "https://registry.npmjs.org/is-fullwidth-code-point/-/is-fullwidth-code-point-3.0.0.tgz",
          "integrity": "sha512-zymm5+u+sCsSWyD9qNaejV3DFvhCKclKdizYaJUuHA83RLjb7nSuGnddCHGv0hk+KY7BMAlsWeK4Ueg6EV6XQg=="
        },
        "strip-ansi": {
          "version": "6.0.0",
          "resolved": "https://registry.npmjs.org/strip-ansi/-/strip-ansi-6.0.0.tgz",
          "integrity": "sha512-AuvKTrTfQNYNIctbR1K/YGTR1756GycPsg7b9bdV9Duqur4gv6aKqHXah67Z8ImS7WEz5QVcOtlfW2rZEugt6w==",
          "requires": {
            "ansi-regex": "^5.0.0"
          }
        }
      }
    },
    "string_decoder": {
      "version": "1.1.1",
      "resolved": "https://registry.npmjs.org/string_decoder/-/string_decoder-1.1.1.tgz",
      "integrity": "sha512-n/ShnvDi6FHbbVfviro+WojiFzv+s8MPMHBczVePfUpDJLwoLT0ht1l4YwBCbi8pJAveEEdnkHyPyTP/mzRfwg==",
      "requires": {
        "safe-buffer": "~5.1.0"
      }
    },
    "strip-ansi": {
      "version": "5.2.0",
      "resolved": "https://registry.npmjs.org/strip-ansi/-/strip-ansi-5.2.0.tgz",
      "integrity": "sha512-DuRs1gKbBqsMKIZlrffwlug8MHkcnpjs5VPmL1PAh+mA30U0DTotfDZ0d2UUsXpPmPmMMJ6W773MaA3J+lbiWA==",
      "requires": {
        "ansi-regex": "^4.1.0"
      }
    },
    "strip-json-comments": {
      "version": "2.0.1",
      "resolved": "https://registry.npmjs.org/strip-json-comments/-/strip-json-comments-2.0.1.tgz",
      "integrity": "sha1-PFMZQukIwml8DsNEhYwobHygpgo="
    },
    "supports-color": {
      "version": "5.5.0",
      "resolved": "https://registry.npmjs.org/supports-color/-/supports-color-5.5.0.tgz",
      "integrity": "sha512-QjVjwdXIt408MIiAqCX4oUKsgU2EqAGzs2Ppkm4aQYbjm+ZEWEcW4SfFNTr4uMNZma0ey4f5lgLrkB0aX0QMow==",
      "requires": {
        "has-flag": "^3.0.0"
      }
    },
    "term-size": {
      "version": "2.2.1",
      "resolved": "https://registry.npmjs.org/term-size/-/term-size-2.2.1.tgz",
      "integrity": "sha512-wK0Ri4fOGjv/XPy8SBHZChl8CM7uMc5VML7SqiQ0zG7+J5Vr+RMQDoHa2CNT6KHUnTGIXH34UDMkPzAUyapBZg=="
    },
    "to-readable-stream": {
      "version": "1.0.0",
      "resolved": "https://registry.npmjs.org/to-readable-stream/-/to-readable-stream-1.0.0.tgz",
      "integrity": "sha512-Iq25XBt6zD5npPhlLVXGFN3/gyR2/qODcKNNyTMd4vbm39HUaOiAM4PMq0eMVC/Tkxz+Zjdsc55g9yyz+Yq00Q=="
    },
    "to-regex-range": {
      "version": "5.0.1",
      "resolved": "https://registry.npmjs.org/to-regex-range/-/to-regex-range-5.0.1.tgz",
      "integrity": "sha512-65P7iz6X5yEr1cwcgvQxbbIw7Uk3gOy5dIdtZ4rDveLqhrdJP+Li/Hx6tyK0NEb+2GCyneCMJiGqrADCSNk8sQ==",
      "requires": {
        "is-number": "^7.0.0"
      }
    },
    "toidentifier": {
      "version": "1.0.0",
      "resolved": "https://registry.npmjs.org/toidentifier/-/toidentifier-1.0.0.tgz",
      "integrity": "sha512-yaOH/Pk/VEhBWWTlhI+qXxDFXlejDGcQipMlyxda9nthulaxLZUNcUqFxokp0vcYnvteJln5FNQDRrxj3YcbVw=="
    },
    "touch": {
      "version": "3.1.0",
      "resolved": "https://registry.npmjs.org/touch/-/touch-3.1.0.tgz",
      "integrity": "sha512-WBx8Uy5TLtOSRtIq+M03/sKDrXCLHxwDcquSP2c43Le03/9serjQBIztjRz6FkJez9D/hleyAXTBGLwwZUw9lA==",
      "requires": {
        "nopt": "~1.0.10"
      }
    },
    "type-fest": {
      "version": "0.8.1",
      "resolved": "https://registry.npmjs.org/type-fest/-/type-fest-0.8.1.tgz",
      "integrity": "sha512-4dbzIzqvjtgiM5rw1k5rEHtBANKmdudhGyBEajN01fEyhaAIhsoKNy6y7+IN93IfpFtwY9iqi7kD+xwKhQsNJA=="
    },
    "type-is": {
      "version": "1.6.18",
      "resolved": "https://registry.npmjs.org/type-is/-/type-is-1.6.18.tgz",
      "integrity": "sha512-TkRKr9sUTxEH8MdfuCSP7VizJyzRNMjj2J2do2Jr3Kym598JVdEksuzPQCnlFPW4ky9Q+iA+ma9BGm06XQBy8g==",
      "requires": {
        "media-typer": "0.3.0",
        "mime-types": "~2.1.24"
      }
    },
    "typedarray-to-buffer": {
      "version": "3.1.5",
      "resolved": "https://registry.npmjs.org/typedarray-to-buffer/-/typedarray-to-buffer-3.1.5.tgz",
      "integrity": "sha512-zdu8XMNEDepKKR+XYOXAVPtWui0ly0NtohUscw+UmaHiAWT8hrV1rr//H6V+0DvJ3OQ19S979M0laLfX8rm82Q==",
      "requires": {
        "is-typedarray": "^1.0.0"
      }
    },
    "undefsafe": {
      "version": "2.0.3",
      "resolved": "https://registry.npmjs.org/undefsafe/-/undefsafe-2.0.3.tgz",
      "integrity": "sha512-nrXZwwXrD/T/JXeygJqdCO6NZZ1L66HrxM/Z7mIq2oPanoN0F1nLx3lwJMu6AwJY69hdixaFQOuoYsMjE5/C2A==",
      "requires": {
        "debug": "^2.2.0"
      }
    },
    "unique-string": {
      "version": "2.0.0",
      "resolved": "https://registry.npmjs.org/unique-string/-/unique-string-2.0.0.tgz",
      "integrity": "sha512-uNaeirEPvpZWSgzwsPGtU2zVSTrn/8L5q/IexZmH0eH6SA73CmAA5U4GwORTxQAZs95TAXLNqeLoPPNO5gZfWg==",
      "requires": {
        "crypto-random-string": "^2.0.0"
      }
    },
    "unpipe": {
      "version": "1.0.0",
      "resolved": "https://registry.npmjs.org/unpipe/-/unpipe-1.0.0.tgz",
      "integrity": "sha1-sr9O6FFKrmFltIF4KdIbLvSZBOw="
    },
    "update-notifier": {
      "version": "4.1.3",
      "resolved": "https://registry.npmjs.org/update-notifier/-/update-notifier-4.1.3.tgz",
      "integrity": "sha512-Yld6Z0RyCYGB6ckIjffGOSOmHXj1gMeE7aROz4MG+XMkmixBX4jUngrGXNYz7wPKBmtoD4MnBa2Anu7RSKht/A==",
      "requires": {
        "boxen": "^4.2.0",
        "chalk": "^3.0.0",
        "configstore": "^5.0.1",
        "has-yarn": "^2.1.0",
        "import-lazy": "^2.1.0",
        "is-ci": "^2.0.0",
        "is-installed-globally": "^0.3.1",
        "is-npm": "^4.0.0",
        "is-yarn-global": "^0.3.0",
        "latest-version": "^5.0.0",
        "pupa": "^2.0.1",
        "semver-diff": "^3.1.1",
        "xdg-basedir": "^4.0.0"
      },
      "dependencies": {
        "ansi-styles": {
          "version": "4.3.0",
          "resolved": "https://registry.npmjs.org/ansi-styles/-/ansi-styles-4.3.0.tgz",
          "integrity": "sha512-zbB9rCJAT1rbjiVDb2hqKFHNYLxgtk8NURxZ3IZwD3F6NtxbXZQCnnSi1Lkx+IDohdPlFp222wVALIheZJQSEg==",
          "requires": {
            "color-convert": "^2.0.1"
          }
        },
        "chalk": {
          "version": "3.0.0",
          "resolved": "https://registry.npmjs.org/chalk/-/chalk-3.0.0.tgz",
          "integrity": "sha512-4D3B6Wf41KOYRFdszmDqMCGq5VV/uMAB273JILmO+3jAlh8X4qDtdtgCR3fxtbLEMzSx22QdhnDcJvu2u1fVwg==",
          "requires": {
            "ansi-styles": "^4.1.0",
            "supports-color": "^7.1.0"
          }
        },
        "color-convert": {
          "version": "2.0.1",
          "resolved": "https://registry.npmjs.org/color-convert/-/color-convert-2.0.1.tgz",
          "integrity": "sha512-RRECPsj7iu/xb5oKYcsFHSppFNnsj/52OVTRKb4zP5onXwVF3zVmmToNcOfGC+CRDpfK/U584fMg38ZHCaElKQ==",
          "requires": {
            "color-name": "~1.1.4"
          }
        },
        "color-name": {
          "version": "1.1.4",
          "resolved": "https://registry.npmjs.org/color-name/-/color-name-1.1.4.tgz",
          "integrity": "sha512-dOy+3AuW3a2wNbZHIuMZpTcgjGuLU/uBL/ubcZF9OXbDo8ff4O8yVp5Bf0efS8uEoYo5q4Fx7dY9OgQGXgAsQA=="
        },
        "has-flag": {
          "version": "4.0.0",
          "resolved": "https://registry.npmjs.org/has-flag/-/has-flag-4.0.0.tgz",
          "integrity": "sha512-EykJT/Q1KjTWctppgIAgfSO0tKVuZUjhgMr17kqTumMl6Afv3EISleU7qZUzoXDFTAHTDC4NOoG/ZxU3EvlMPQ=="
        },
        "supports-color": {
          "version": "7.2.0",
          "resolved": "https://registry.npmjs.org/supports-color/-/supports-color-7.2.0.tgz",
          "integrity": "sha512-qpCAvRl9stuOHveKsn7HncJRvv501qIacKzQlO/+Lwxc9+0q2wLyv4Dfvt80/DPn2pqOBsJdDiogXGR9+OvwRw==",
          "requires": {
            "has-flag": "^4.0.0"
          }
        }
      }
    },
    "url-parse-lax": {
      "version": "3.0.0",
      "resolved": "https://registry.npmjs.org/url-parse-lax/-/url-parse-lax-3.0.0.tgz",
      "integrity": "sha1-FrXK/Afb42dsGxmZF3gj1lA6yww=",
      "requires": {
        "prepend-http": "^2.0.0"
      }
    },
    "util-deprecate": {
      "version": "1.0.2",
      "resolved": "https://registry.npmjs.org/util-deprecate/-/util-deprecate-1.0.2.tgz",
      "integrity": "sha1-RQ1Nyfpw3nMnYvvS1KKJgUGaDM8="
    },
    "utils-merge": {
      "version": "1.0.1",
      "resolved": "https://registry.npmjs.org/utils-merge/-/utils-merge-1.0.1.tgz",
      "integrity": "sha1-n5VxD1CiZ5R7LMwSR0HBAoQn5xM="
    },
    "validator": {
      "version": "13.6.0",
      "resolved": "https://registry.npmjs.org/validator/-/validator-13.6.0.tgz",
      "integrity": "sha512-gVgKbdbHgtxpRyR8K0O6oFZPhhB5tT1jeEHZR0Znr9Svg03U0+r9DXWMrnRAB+HtCStDQKlaIZm42tVsVjqtjg=="
    },
    "vary": {
      "version": "1.1.2",
      "resolved": "https://registry.npmjs.org/vary/-/vary-1.1.2.tgz",
      "integrity": "sha1-IpnwLG3tMNSllhsLn3RSShj2NPw="
    },
    "widest-line": {
      "version": "3.1.0",
      "resolved": "https://registry.npmjs.org/widest-line/-/widest-line-3.1.0.tgz",
      "integrity": "sha512-NsmoXalsWVDMGupxZ5R08ka9flZjjiLvHVAWYOKtiKM8ujtZWr9cRffak+uSE48+Ob8ObalXpwyeUiyDD6QFgg==",
      "requires": {
        "string-width": "^4.0.0"
      }
    },
    "wrappy": {
      "version": "1.0.2",
      "resolved": "https://registry.npmjs.org/wrappy/-/wrappy-1.0.2.tgz",
      "integrity": "sha1-tSQ9jz7BqjXxNkYFvA0QNuMKtp8="
    },
    "write-file-atomic": {
      "version": "3.0.3",
      "resolved": "https://registry.npmjs.org/write-file-atomic/-/write-file-atomic-3.0.3.tgz",
      "integrity": "sha512-AvHcyZ5JnSfq3ioSyjrBkH9yW4m7Ayk8/9My/DD9onKeu/94fwrMocemO2QAJFAlnnDN+ZDS+ZjAR5ua1/PV/Q==",
      "requires": {
        "imurmurhash": "^0.1.4",
        "is-typedarray": "^1.0.0",
        "signal-exit": "^3.0.2",
        "typedarray-to-buffer": "^3.1.5"
      }
    },
    "xdg-basedir": {
      "version": "4.0.0",
      "resolved": "https://registry.npmjs.org/xdg-basedir/-/xdg-basedir-4.0.0.tgz",
      "integrity": "sha512-PSNhEJDejZYV7h50BohL09Er9VaIefr2LMAf3OEmpCkjOi34eYyQYAXUTjEQtZJTKcF0E2UKTh+osDLsgNim9Q=="
    }
  }
}
