# Supplementary material for: Towards a component-based system model to improve the quality of highly configurable systems
Source: PeerJ Comput Sci. 2022 Mar 7;8:e912. doi: 10.7717/peerj-cs.912 (PMC9044257; doi:10.7717/peerj-cs.912)
Supplement: Supplemental Information 1 [file peerj-cs-08-912-s001.zip › Component-Reuse-EJS-App-main/server/db/mongoose.js]

const mongoose=require('mongoose')
const MONGODB_URL = 'mongodb://localhost:27017/Components-DB'
mongoose.connect((MONGODB_URL),{
    useNewUrlParser: true,
    useCreateIndex: true,
    useUnifiedTopology: true,
    useFindAndModify:false
}, (error) => {
    if(!error){
        console.log('Connected successfully!')
    }
    else{
        console.log('connection error: '+error)
    }
})
