# Supplementary material for: Towards a component-based system model to improve the quality of highly configurable systems
Source: PeerJ Comput Sci. 2022 Mar 7;8:e912. doi: 10.7717/peerj-cs.912 (PMC9044257; doi:10.7717/peerj-cs.912)
Supplement: Supplemental Information 1 [file peerj-cs-08-912-s001.zip › Component-Reuse-EJS-App-main/server/model/component.model.js]

const mongoose = require('mongoose')
const validator = require('validator')
const componentSchema = new mongoose.Schema({
    name:{
        type: String,
        required:true,
        lowercase: true,
        trim: true
    },
    code:{
        type: mongoose.SchemaTypes.Mixed,
        required: true,
        trim: true
    }
})

//creating model of moongoose and then creating an instance of model and then saving it
const Component = mongoose.model('Component',componentSchema)

module.exports = Component
