# Supplementary material for: Towards a component-based system model to improve the quality of highly configurable systems
Source: PeerJ Comput Sci. 2022 Mar 7;8:e912. doi: 10.7717/peerj-cs.912 (PMC9044257; doi:10.7717/peerj-cs.912)
Supplement: Supplemental Information 1 [file peerj-cs-08-912-s001.zip › Component-Reuse-EJS-App-main/views/includes/_footer.ejs]

<script src="https://cdnjs.cloudflare.com/ajax/libs/jquery/3.6.0/jquery.min.js" integrity="sha512-894YE6QWD5I59HgZOGReFYm4dnWc1Qt5NtvYSaNcOP+u1T9qYdvdihz0PPSiiqn/+/3e7Jo4EaG7TubfWGUrMQ==" crossorigin="anonymous"></script>
<script src="/js/index.js"></script>
</body>
</html>
