# Supplementary material for: Towards a component-based system model to improve the quality of highly configurable systems
Source: PeerJ Comput Sci. 2022 Mar 7;8:e912. doi: 10.7717/peerj-cs.912 (PMC9044257; doi:10.7717/peerj-cs.912)
Supplement: Supplemental Information 1 [file peerj-cs-08-912-s001.zip › Component-Reuse-EJS-App-main/views/includes/_header.ejs]

<nav class=" p-4 navbar navbar-light bg-dark text-center row" >
    
    <p class="navbar-brand text-center h1" style="color: white;">
        <i class="far fa-user" style="color: white;margin-right: 8px ;"></i>
        Component Reuse App</p>
</nav>
