# Supplementary material for: Towards a component-based system model to improve the quality of highly configurable systems
Source: PeerJ Comput Sci. 2022 Mar 7;8:e912. doi: 10.7717/peerj-cs.912 (PMC9044257; doi:10.7717/peerj-cs.912)
Supplement: Supplemental Information 1 [file peerj-cs-08-912-s001.zip › Component-Reuse-EJS-App-main/views/includes/_searchBar.ejs]

<div class="input-group mt-4">
    <div class="form-outline">
      <input id="search-input" type="search" id="form1" class="form-control" placeholder="Search Component" required/>
      
    </div>

    <a id="search-button"  class="btn btn-primary" >
      <i class="fas fa-search"></i>
    </a>
</div>
<p id="errorSearch" style="color: red;"></p>
