# Supplementary material for: Towards a component-based system model to improve the quality of highly configurable systems
Source: PeerJ Comput Sci. 2022 Mar 7;8:e912. doi: 10.7717/peerj-cs.912 (PMC9044257; doi:10.7717/peerj-cs.912)
Supplement: Supplemental Information 1 [file peerj-cs-08-912-s001.zip › Component-Reuse-EJS-App-main/views/includes/_updateForm.ejs]

                <div class="form-content">
                    <div class="row">
                        <div class="col-md-6">
                            <div class="form-group">
                                <strong>Name</strong><br>
                                <input type="hidden" name="id" class="form-control"  value="<%= component._id %>"/>
                                <!-- <%console.log(component)%> -->
                                <input type="text" name="name" class="form-control" value="<%= component.name%>" required/>
                            </div>
                            <div class="form-group mt-2">
                                <strong>Code</strong><br>
                                <textarea rows = "5" name="code" class="form-control" value="" required>
                                    <%= component.code%>
                                </textarea>
                            </div>
                            
                        </div>           
                    </div>
            <button type="submit" class="btnSubmit mt-2">Submit</button>
    </div>
