# Supplementary material for: Towards a component-based system model to improve the quality of highly configurable systems
Source: PeerJ Comput Sci. 2022 Mar 7;8:e912. doi: 10.7717/peerj-cs.912 (PMC9044257; doi:10.7717/peerj-cs.912)
Supplement: Supplemental Information 1 [file peerj-cs-08-912-s001.zip › Component-Reuse-EJS-App-main/views/includes/_userTable.ejs]

<table class="table table-striped mt-2">
    <thead>
      <tr>
        <th>Sr#</th>
        <th>Name</th>
        <th>Code</th>
      </tr>
    </thead>
    <tbody>
      <% for (var i=0; i < components.length; i++) { %>
      <tr>
        <td><strong><%= i+1 %></strong></td>
        <td><%= components[i].name %></td>
        <td><%= components[i].code %></td> 
        <td>
          <a href="/updateComponent?id=<%= components[i]._id %>" class="edit" title="Edit" data-toggle="tooltip">
            <i class="fas fa-edit ml-2"></i></a>
          <!-- <a data-id="<%= components[i]._id %>"  class="delete ml-4"  title="Delete" >
            <i class="fas fa-trash-alt"></i></a> -->
        </td>
      </tr>
      <% } %>
      
</tbody>
</table>
